# Supplementary material for: Elucidating the causal mechanisms of Taenia solium transmission in humans, pigs and the environment: A global systematic review
Source: PLoS Negl Trop Dis. 2026 May 12;20(5):e0014281. doi: 10.1371/journal.pntd.0014281 (PMC13183288; doi:10.1371/journal.pntd.0014281)
Supplement: S2 File — (XLSX) [file pntd.0014281.s002.xlsx]

## Sheet: Se Sp
Test	Papers	Sensitivity	Specificity	Additonal notes	Reference	Valid?
Pig
Tongue exam		0.161 (0.05-0.34)	1 (lower bound at 97.5% confidence is 0.9)	Results from Study 2	Dorny et al 2004; "A Bayesian approach for estimating values for prevalence and diagnostic test characteristics of porcine cysticercosis"	NO - too insensitive
		0.073 (0.008-0.151)	0.808 (0.710-0.904)	No gold-standard used, so estimate of true prevalence obtained from Bayesian model incorporating all 4 tests.	Data from Krecek et al 2011 corrigendum to their 2008 study; "Prevalence of Taenia solium cysticercosis in swine from a community-based study in 21 villages of the Eastern Cape Province, South Africa)
Thorough necropsy (slices <5mm)		Gold standard	Gold standard	Results from Study 2	Dorny et al 2004; "A Bayesian approach for estimating values for prevalence and diagnostic test characteristics of porcine cysticercosis"	YES - gold-standard test in pigs
Routine meat inspection		0.387 (0.22-0.58)	1 (lower bound at 97.5% confidence is 0.9)	Results from Study 2	Dorny et al 2004; "A Bayesian approach for estimating values for prevalence and diagnostic test characteristics of porcine cysticercosis"	NO - too insensitive
Antibody-ELISA (pig)		0.452 (0.27-0.64)	0.882 (0.73-0.97)	Results from Study 2	Dorny et al 2004; "A Bayesian approach for estimating values for prevalence and diagnostic test characteristics of porcine cysticercosis"	NO - too insensitive
B158 antigen-ELISA	Dorny et al 2000, Dorny et al 2004	0.645 (0.45-0.81)	0.912 (0.76-0.98)	Results from Study 2	Dorny et al 2004; "A Bayesian approach for estimating values for prevalence and diagnostic test characteristics of porcine cysticercosis"	YES per discussion. If study is in an area where T. hydatigena is endemic, then NO because of cross-reactions.
		0.633 (0.468-0.816)	0.870 (0.782-0.949)	No gold-standard used, so estimate of true prevalence obtained from Bayesian model incorporating all 4 tests.	Data from Krecek et al 2011 corrigendum to their 2008 study; "Prevalence of Taenia solium cysticercosis in swine from a community-based study in 21 villages of the Eastern Cape Province, South Africa)
LLGP antibody-EITB	Tsang et al 1989	1	1	Necropsy used as gold standard	Tsang et al 1991; "Efficacy of the immunoblot assay for cysticercosisin pigs and modulated expression of dl tmct IgM/IgG activities to Taenia solium antigens in experimental infections"	CAN'T TELL - the two studies that tested this had vastly different results for sensitivity. For what it's worth, the landscape analysis cited Tsang et al 1991 and not Krecek et al 2011 for this study.
		0.490 (0.364-0.628)	0.840 (0.750-0.918)	No gold-standard used, so estimate of true prevalence obtained from Bayesian model incorporating all 4 tests.	Data from Krecek et al 2011 corrigendum to their 2008 study; "Prevalence of Taenia solium cysticercosis in swine from a community-based study in 21 villages of the Eastern Cape Province, South Africa)
Crude saline extract antibody-EITB	Rodriguez-Canul et al 1997, 1998			Reproducible per paper 678 - little variation in results when samples were tested in triplicate. Paper says this it's similar to LLGP EITB because it revealed a similar seroprevalence, but it doesn't say if all 26 pigs identified with CSE were also identified with LLGP.	Rodriguez-Canul et al 1998; "Application of an immunoassay to determine risk factors associated with porcine cysticercosis in rural areas of Yucatan, Mexico"	CAN'T TELL since authors say results are similar to that of ab-EITB
HP10 antigen-ELISA		0.704 (0.527-0.847)	0.661 (0.446-0.851)	No gold-standard used, so estimate of true prevalence obtained from Bayesian model incorporating all 4 tests.	Data from Krecek et al 2011 corrigendum to their 2008 study; "Prevalence of Taenia solium cysticercosis in swine from a community-based study in 21 villages of the Eastern Cape Province, South Africa)	NO - poor specificity
rT24H antibody-ELISA	Handali et al 2009	0.7-0.971	0.889	No evidence of cross-reactivity mentioned in the study. Test was used on pigs infected with several other parasites.	Handali et al 2009. DEVELOPMENT AND EVALUATION OF PORCINE CYSTICERCOSIS QUICKELISA IN TRITURUS EIA ANALYZER. Journal of Immunoassay and Immunochemistry 31: 60-70	YES
Tapeworm
Self-report						NO - cannot distinguish T. solium from other taenids
Coproantigen-ELISA		1	0.97		Bustos et al 2012; "Detection of Taenia solium Taeniasis Coproantigen Is an Early Indicator of Treatment Failure for Taeniasis"	NO - cannot distinguish T. solium from other taenids. However, its sensitivity and specificity are good.
		0.845 (0.619-0.980)	0.920 (0.9-0.938)		Praet et al 2013; "Bayesian modelling to estimate the test characteristics of coprology, coproantigen ELISA and a novel real-time PCR for the diagnosis of taeniasis"
Coproscopic exam		0.525 (0.111-0.965	0.999 (0.995-1)		Praet et al 2013; "Bayesian modelling to estimate the test characteristics of coprology, coproantigen ELISA and a novel real-time PCR for the diagnosis of taeniasis"	NO-poorly sensitive
rES33 antibody-EITB	Levine et al 2007	0.98	0.99		Levine et al 2007	YES - did not react with T. saginata
ES antibody-EITB	Wilkins et al 1999	0.945	0.995		Wilkins et al 1999; "DEVELOPMENT OF A SEROLOGIC ASSAY TO DETECT TAENIA SOLIUM TAENIASIS"	YES - did not react with T. saginata
Copro PCR		0.827 (0.570-0.976)	0.990 (0.982-0.996)		Praet et al 2013; "Bayesian modelling to estimate the test characteristics of coprology, coproantigen ELISA and a novel real-time PCR for the diagnosis of taeniasis"	YES - this distinguishes T. solium from other taenids
Human
B158 antigen-ELISA	Dorny et al 2000, 2004	0.9	0.98	Estimated Se and Sp for infection	Praet et al 2010; "Infection with versus Exposure to Taenia solium : What Do Serological Test Results Tell Us?"	YES - sensitive
HP10 antigen-ELISA		0.85	0.94	Results are for neurocysticercosis only. Sensitivity in particular was tested ONLY on 13 patients with vesicular subarachnoid cysticercosis. Specificity was tested on 126 people from an endemic community and 25 people with hepatic non-CC abscesses (results combined). Text does not state that the 126 people from the endemic community were negative for cysticercosis with other tests.	Fleury et al 2007; "Detection of HP10 antigen in serum for diagnosis and follow-up of subarachnoidal and intraventricular human neurocysticercosis"	CAN'T TELL - the one study that measured sensitivity and specificity did so with very unusual populations.
Antibody-ELISA	Espinoza et al 1986	0.89	0.61	Estimated Se and Sp for infection	Praet et al 2010; "Infection with versus Exposure to Taenia solium : What Do Serological Test Results Tell Us?"	NO - poor performance
LLGP antibody-EITB	Tsang et al 1989	0.93	0.76	Estimated Se and Sp for infection. Sp is higher when attempting to detect exposure	Praet et al 2010; "Infection with versus Exposure to Taenia solium : What Do Serological Test Results Tell Us?"	YES - sensitive and somewhat specific
rT24H antibody-ELISA						VALID per Dr. Dermauw
Antibody-IFA		0.49	0.94	Results for serum (overall). It's possible that the human cysticercosis cases were all neurocysticercosis. Control group was diagnosed with amoebic liver abscesses instead.	Pammenter and Rossouw 1984; "Serological techniques for the diagnosis of cysticercosis"	NO - poor sensitivity
Combinations
In general, combination tests are not valid because of concerns of dual sensitivity (if confirmatory) or specificity (if positive on one or the other). The exception is coproantigen-ELISA AND copro-PCR, which is valid for diagnosing taeniasis.
Other
If the exposure or outcome was measured using a survey or a focus group, read to see if the tool was pre-tested or if its validity was demonstrated in some way. If it was pre-tested or the validity demonstrated, it is VALID but its reliability is unknown. If it was pre-tested for reliability, then it is both VALID and RELIABLE. If this is not described, then both the validity and reliability are …
If the exposure or outcome was determined by direct observation, and there are not obvious reasons why observation would be biased (i.e. could only observe some participants), then the outcome is both VALID and RELIABLE
Human age, whether as exposure or outcome, is treated as though it was assessed by a survey
Human gender (measured in binary categories in the studies we've identified) is both VALID and RELIABLE
Pig sex is both VALID and RELIABLE unless the authors specifically say that it was asked of the owners as part of a survey. It is assumed that sex was checked visually while the pig was examined for cysticercosis diagnostics.
Pig age is both VALID and RELIABLE if determined by a dental exam. Teeth eruption is a reliable method of aging pigs. Pig age as determined by pig size is not valid or reliable. Pig age as determined by a survey answered by the owner follows the same rules as a normal survey question.
