# Supplementary material for: Elucidating the causal mechanisms of Taenia solium transmission in humans, pigs and the environment: A global systematic review
Source: PLoS Negl Trop Dis. 2026 May 12;20(5):e0014281. doi: 10.1371/journal.pntd.0014281 (PMC13183288; doi:10.1371/journal.pntd.0014281)
Supplement: S3 File — (XLSX) [file pntd.0014281.s003.xlsx]

## Sheet: Associations sorted variables
Bathing or general hygiene -> human cysticercosis
#	Paper citation	Language	Test used	Study/data design	Population	Setting	Country	WHO region	World Income level	Countable results?	EPHPP Q1 (representitive)	EPHPP Q2 (targeted)	Exposure	Biased selection w/exposure?	Outcome	Biased selection w/outcome?	Possible problematic selection bias?	Describe effects (do they cancel? Opposite directions? If describe sampling but not prortion relative to sample -assess with exposure. If truly not enough information/very poor, weak = possible problematic bias	EPHPP A (population)	EPHPP B (study design)	EPHPP E1.1 (E validity)	EPHPP E2.1 (E reliability)	EPHPP E.1 (E data collection)	EPHPP E1.2 (O validity)	EPHPP E2.2 (O reliability)	EPHPP E.2 (O data collection)	EPHPP H (exposure unit)	EPHPP H (analysis unit)	EPHPP H (unit match)	Evidence quality	Paper results	Risk group	p-value	Lower bound	OR point estimate*	Upper bound
217	Edia-Asuke AU, Inabo HI, Mukaratirwa S, Umoh VJ, Whong CM, Asuke S, et al. Seroprevalence of human cysticercosis and its associated risk factors among humans in areas of Kaduna metropolis, Nigeria. J Infect Dev Ctries. 2015;9(8):799-805. Epub 2015/09/01. doi: 10.3855/jidc.5415. PubMed PMID: 26322870	English	Antibody-ELISA (Diagnostic Automation Inc., Calabasas, USA)	Cross-sectional	300 people randomly-selected among those who eat pork, are in close contact with people who eat pork, or eat pigs.	Urban	Nigeria	Sub-Saharan Africa	Lower middle income	No	Not likely	Can't tell/ Implied 100%	Handwashing	No	Human cysticercosis	No	No	No associatoin between handwashing and selection and human cysticercosis is latent	Weak	Moderate	No	Yes	Weak	No	Can't tell	Weak	Individual	Individual	Yes	Weak	Regular handwashing with soap after using the toilet was not significantly associated with CC seropositivity. P-value from Table 4. No information with which to calculate point estimates.	Regular handwashing with soap after toilet	0.191
266	Rebecca WP, Eugene, II, Joshua K. Seroprevalence of antibodies (IgG) to Taenia solium among pig rearers and associated risk factors in Jos metropolis, Nigeria. J Infect Dev Ctries. 2013;7(2):67-72. Epub 2013/02/19. doi: 10.3855/jidc.2309. PubMed PMID: 23416651	English	Antibody-ELISA (no reference given)	Cross-sectional	125 pig farmers ≥15 years old. Consent propotion unknown.	Urban	Nigeria	Sub-Saharan Africa	Lower middle income	Yes	Not likely	Can't tell/ Implied 100%	Wash hands after latrine use	No	Human cysticercosis	No	No	Farms were visited randomly, and seropositivity should be latent	Weak	Moderate	No	Yes	Weak	No	Can't tell	Weak	Individual	Individual	Yes	Weak	Significantly lower odds of CC seropositivity if hands are washed after using the toilet. P-values from Table 1. Odds ratios were calculated from Table 1.	No washing after toilet			Reference
																																Wash with water only	0.009	0.05	0.18	0.72
																																Wash with soap and water	0	0	0.03	0.28
408	Vora SH, Motghare DD, Ferreira AM, Kulkarni MS, Vaz FS. Prevalence of human cysticercosis and taeniasis in rural Goa, India. J Commun Dis. 2008;40(2):147-50. Epub 2009/03/24. PubMed PMID: 19301700	English	Antibody-ELISA (Melotec, Spain)	Cross-sectional	450 people selected by stratified random sampling. Unknown consent proportion.	Rural	India	South Asia	Lower middle income	No	Very likely	Can't tell/ Implied 100%	Handwashing method	No	Human cysticercosis	No	No	Very little information is present. However, everyone was selected through stratified random sampling, and there is no evidence that one group was particularly likely to refuse consent.	Moderate	Moderate	No	Yes	Weak	No	Can't tell	Weak	Individual	Individual	Yes	Weak	Significantly higher odds of CC if the participant reports not using soap after defecation. Results from text on page 149.	Not using soap after defecation		1.27	2.14	3.6
579	Cao WC, van der Ploeg CP, Gao CL, Xu JF, Cao XC, Cui ZH, et al. Seroprevalence and risk factors of human cysticercosis in a community of Shandong, China. Southeast Asian J Trop Med Public Health. 1996;27(2):279-85. Epub 1996/06/01. PubMed PMID: 9279990	English	Antibody-IFA (Wen et al 1990) with confirmation by antibody-ELISA (Baily et al 1988)	Cross-sectional	2898 people (volunteers). This is 40.5% of the 7161 people living in the community.	Urban	China	East Asia and Pacific	Upper middle income	Yes	Very likely	<60%	Handwashing	No	Human cysticercosis	No	No	Lack of consent is the most comon reason to refuse, and this should not be associated with HCC (latent) or exposure	Weak	Moderate	No	Yes	Weak	No	Can't tell	Weak	Individual	Individual	Yes	Weak	No significant association with washing hands after defecation. Results calculated from Table 2. Calculated results trend far closer to significance than the results reported in Table 2.	Don't wash hands after defecating		0.997	1.77	3.15
579	Cao WC, van der Ploeg CP, Gao CL, Xu JF, Cao XC, Cui ZH, et al. Seroprevalence and risk factors of human cysticercosis in a community of Shandong, China. Southeast Asian J Trop Med Public Health. 1996;27(2):279-85. Epub 1996/06/01. PubMed PMID: 9279990	English	Antibody-IFA (Wen et al 1990) with confirmation by antibody-ELISA (Baily et al 1988)	Cross-sectional	2898 people (volunteers). This is 40.5% of the 7161 people living in the community.	Urban	China	East Asia and Pacific	Upper middle income	Yes	Very likely	<60%	Bathing or general hygiene	No	Human cysticercosis	No	No	Lack of consent is the most comon reason to refuse, and this should not be associated with HCC (latent) or exposure	Weak	Moderate	No	Yes	Weak	No	Can't tell	Weak	Individual	Individual	Yes	Weak	No significant association with whether food is eaten with dirty hands. Results and p-value from Table 2. *Calculated results match	Eating food with dirty hands	0.323	0.71	1.11	1.74
696	Schantz PM, Sarti E, Plancarte A, Wilson M, Criales JL, Roberts J, et al. Community-based epidemiological investigations of cysticercosis due to Taenia solium: comparison of serological screening tests and clinical findings in two populations in Mexico. Clinical infectious diseases : an official publication of the Infectious Diseases Society of America. 1994;18(6):879-85. Epub 1994/06/01. PubMed …	English	Antibody-EITB (Tsang et al 1989)	Cross-sectional	Households (with 2524 people total) identified by cluster sampling (98.7% of the 2557 people in both communities)	Rural	Mexico	Latin America and Caribbean	Upper middle income	No	Very likely	80-100%	Bathing or general hygiene	No	Human cysticercosis	No	No	No evidence of association between selection and exposure or outcome	Strong	Moderate	Yes	Yes	Strong	Yes	Can't tell	Moderate	Household/Concession	Household/Concession	Yes	Strong	Significantly lower odds among households with "poor household hygiene:. Results from Table 1. No definition of "poor household hygiene" was given.	"Poor household hygiene"; Ab-EITB		1.3	2.6	5.4
696	Schantz PM, Sarti E, Plancarte A, Wilson M, Criales JL, Roberts J, et al. Community-based epidemiological investigations of cysticercosis due to Taenia solium: comparison of serological screening tests and clinical findings in two populations in Mexico. Clinical infectious diseases : an official publication of the Infectious Diseases Society of America. 1994;18(6):879-85. Epub 1994/06/01. PubMed …	English	Antibody-EITB (Tsang et al 1989)	Cross-sectional	Households (with 2524 people total) identified by cluster sampling (98.7% of the 2557 people in both communities)	Rural	Mexico	Latin America and Caribbean	Upper middle income	Yes	Very likely	80-100%	Bathing or general hygiene	No	Human cysticercosis	No	No	No evidence of association between selection and exposure or outcome	Strong	Moderate	No	Yes	Weak	Yes	Can't tell	Moderate	Individual	Individual	Yes	Moderate	Significantly higher odds with less frequent bathing. Results calculated from Table 1. Calculated results differ from those presented in Table 1.	Weekly bathing (vs. every 1-3 days); Ab-EITB		3.44	4.92	7.05
696	Schantz PM, Sarti E, Plancarte A, Wilson M, Criales JL, Roberts J, et al. Community-based epidemiological investigations of cysticercosis due to Taenia solium: comparison of serological screening tests and clinical findings in two populations in Mexico. Clinical infectious diseases : an official publication of the Infectious Diseases Society of America. 1994;18(6):879-85. Epub 1994/06/01. PubMed …	English	Antibody-ELISA (Espinoza et al 1986)	Cross-sectional	Households (with 2524 people total) identified by cluster sampling (98.7% of the 2557 people in both communities)	Rural	Mexico	Latin America and Caribbean	Upper middle income	No	Very likely	80-100%	Bathing or general hygiene	No	Human cysticercosis	No	No	No evidence of association between selection and exposure or outcome	Strong	Moderate	Yes	Yes	Strong	No	Can't tell	Weak	Household/Concession	Household/Concession	Yes	Moderate	No significant association with household hygiene. Results from Table 1. No definition of "poor household hygiene" was given.	"Poor household hygiene"; Ab-ELISA		0.2	0.8	3.2
696	Schantz PM, Sarti E, Plancarte A, Wilson M, Criales JL, Roberts J, et al. Community-based epidemiological investigations of cysticercosis due to Taenia solium: comparison of serological screening tests and clinical findings in two populations in Mexico. Clinical infectious diseases : an official publication of the Infectious Diseases Society of America. 1994;18(6):879-85. Epub 1994/06/01. PubMed …	English	Antibody-ELISA (Espinoza et al 1986)	Cross-sectional	Households (with 2524 people total) identified by cluster sampling (98.7% of the 2557 people in both communities)	Rural	Mexico	Latin America and Caribbean	Upper middle income	Yes	Very likely	80-100%	Bathing or general hygiene	No	Human cysticercosis	No	No	No evidence of association between selection and exposure or outcome	Strong	Moderate	No	Yes	Weak	No	Can't tell	Weak	Individual	Individual	Yes	Weak	No significant association with frequency of bathing. Results calculated from Table 1. Calculated results differ from those presented in Table 1.	Weekly bathing (vs. every 1-3 days); Ab-ELISA		0.18	1.32	9.95
Z31	Sandy et al 2018. Habit of cooking pork on hot stones as main risk of cysticercosis. Universa Medicina 37(2): 88-96	English	In-house Ab-ELISA (Characteristics included in the paper)	Cross-sectional	7874 people at least 5 years old and living at pig farms from 10 districts in Papua province, Indonesia surveyed in March 2016	Rural	Indonesia	Southeast Asia		Yes	Somewhat likely	Can't tell/Implied 100%	Handwashing with water and soap before meals	No	Human cysticercosis	No	No	No apparent association between handwashing and volunteering, and human cysticercosis is latent	Moderate	Moderate	Yes	Can't tell	Moderate	Yes	Can't tell	Moderate	Individual	Individual	Yes	Moderate	No significant association with handwashing with water and soap before meails	Does not wash with water and soap before meals	0.79	0.76	0.97	1.23
Z31	Sandy et al 2018. Habit of cooking pork on hot stones as main risk of cysticercosis. Universa Medicina 37(2): 88-96	English	In-house Ab-ELISA (Characteristics included in the paper)	Cross-sectional	7874 people at least 5 years old and living at pig farms from 10 districts in Papua province, Indonesia surveyed in March 2016	Rural	Indonesia	Southeast Asia		Yes	Somewhat likely	Can't tell/Implied 100%	Handwashing after defecation	No	Human cysticercosis	No	No	No apparent association between handwashing and volunteering, and human cysticercosis is latent	Moderate	Moderate	Yes	Can't tell	Moderate	Yes	Can't tell	Moderate	Individual	Individual	Yes	Moderate	No significant association with handwashing after defecation	Does not wash hands after defecating	0.95	0.78	0.99	1.26
Z31	Sandy et al 2018. Habit of cooking pork on hot stones as main risk of cysticercosis. Universa Medicina 37(2): 88-96	English	rT24h antibody-ELISA	Cross-sectional	7874 people at least 5 years old and living at pig farms from 10 districts in Papua province, Indonesia surveyed in March 2016	Rural	Indonesia	Southeast Asia		Yes	Somewhat likely	Can't tell/Implied 100%	Had clean nails at sampling	No	Human cysticercosis	No	No	Human cysticercosis is latent, so likely no selection bias	Moderate	Moderate	Yes	Yes	Strong	Yes	Can't tell	Moderate	Individual	Individual	Yes	Strong	Significantly lower prevalence among participants with clean nails at sampling	Has clean nails	0.02	0.58	0.75	0.96
Bathing or general hygiene -> pig cysticercosis
#	Paper citation	Language	Test used	Study/data design	Population	Setting	Country	WHO region	World Income level	Countable results?	EPHPP Q1 (representitive)	EPHPP Q2 (targeted)	Exposure	Biased selection w/exposure?	Outcome	Biased selection w/outcome?	Possible problematic selection bias?	Describe effects (do they cancel? Opposite directions? If describe sampling but not prortion relative to sample -assess with exposure. If truly not enough information/very poor, weak = possible problematic bias	EPHPP A (population)	EPHPP B (study design)	EPHPP E1.1 (E validity)	EPHPP E2.1 (E reliability)	EPHPP E.1 (E data collection)	EPHPP E1.2 (O validity)	EPHPP E2.2 (O reliability)	EPHPP E.2 (O data collection)	EPHPP H (exposure unit)	EPHPP H (analysis unit)	EPHPP H (unit match)	Evidence quality	Paper results	Risk group	p-value	Lower bound	OR point estimate*	Upper bound
187	Phiri IK, Dorny P, Gabriel S, Willingham AL, Speybroeck N, Vercruysse J. The prevalence of porcine cysticercosis in Eastern and Southern provinces of Zambia. Vet Parasitol 2002: 108: 31–39.	English	(Field survey only) Tongue palpation (Gonzales et al 1990) and antigen-ELISA (Dorny et al 2000). Unweaned piglets were not sampled. Unknown whether positive pigs were positive on both tests or just at least one.	Cross-sectional	249 pigs from randomly-selected household clusters. Authors attempted to sample all eligible pigs at the selected households. Unknown how many households refused consent.	Rural	Zambia	Sub-Saharan Africa	Lower middle income	No	Somewhat likely	Can't tell/ Implied 100%	Bathing and general hygiene	No	Pig cysticercosis	No	No	No evidence of selection bias in the study	Moderate	Moderate	Yes	Yes	Strong	Can't tell	Can't tell	Weak	Household/Concession	Individual	No	Weak	No significant association with "sanitary conditions", per text on page 36. P-value from text on page 36. Not enough information with which to calculate an odds ratio. Village clustering (but not household) was accounted for in the analysis.	"Sanitary conditions"	>0.1
714	Widdowson MA, Cook AJ, Williams JJ, Argaes F, Rodriguez I, Dominguez JL, et al. Investigation of risk factors for porcine Taenia solium cysticercosis: a multiple regression analysis of a cross-sectional study in the Yucatan Peninsula, Mexico. Transactions of the Royal Society of Tropical Medicine and Hygiene. 2000;94(6):620-4. Epub 2001/02/24. PubMed PMID: 11198643	English	Antibody-EITB (Rodriguez-Canul et al 1998). Pigs ≤1 month old were not sampled.	Cross-sectional	697 pigs from random transects in 18 villages selected for accessiblity. Unknown household consent proportion.	Rural	Mexico	Latin America and Caribbean	Upper middle income	No	Somewhat likely	Can't tell/ Implied 100%	Bathing or general hygiene	No	Pig cysticercosis	No	No	Village closeness to farm should not affect exposure or outcome, and all other selection was in total or at random	Moderate	Moderate	No	Yes	Weak	Can't tell	Can't tell	Weak	Household/Concession	Household/Concession	Yes	Weak	No significant association with household sanitary habits, per text on page 621. Not enough information with which to calculate a point estimate.
Bathing or general hygiene -> Taeniasis
#	Paper citation	Language	Test used	Study/data design	Population	Setting	Country	WHO region	World Income level	Countable results?	EPHPP Q1 (representitive)	EPHPP Q2 (targeted)	Exposure	Biased selection w/exposure?	Outcome	Biased selection w/outcome?	Possible problematic selection bias?	Describe effects (do they cancel? Opposite directions? If describe sampling but not prortion relative to sample -assess with exposure. If truly not enough information/very poor, weak = possible problematic bias	EPHPP A (population)	EPHPP B (study design)	EPHPP E1.1 (E validity)	EPHPP E2.1 (E reliability)	EPHPP E.1 (E data collection)	EPHPP E1.2 (O validity)	EPHPP E2.2 (O reliability)	EPHPP E.2 (O data collection)	EPHPP H (exposure unit)	EPHPP H (analysis unit)	EPHPP H (unit match)	Evidence quality	Paper results	Risk group	p-value	Lower bound	OR point estimate*	Upper bound
408	Vora SH, Motghare DD, Ferreira AM, Kulkarni MS, Vaz FS. Prevalence of human cysticercosis and taeniasis in rural Goa, India. J Commun Dis. 2008;40(2):147-50. Epub 2009/03/24. PubMed PMID: 19301700	English	Stool examination (no reference or further details provided)	Cross-sectional	450 people selected by stratified random sampling. Unknown consent proportion.	Rural	India	South Asia	Lower middle income	No	Very likely	Can't tell/ Implied 100%	Handwashing	No	Taeniasis	No	No	Very little information is present. However, everyone was selected through stratified random sampling, and there is no evidence that one group was particularly likely to refuse consent.	Moderate	Moderate	No	Yes	Weak	No	Can't tell	Weak	Individual	Individual	Yes	Weak	No significant association with not washing hands after defecation. P-value from text on page 149. Not enough information with which to calculate an odds ratio.	Does not use soap when washing hands after defecation	0.7
431	Prasad KN, Prasad A, Gupta RK, Pandey CM, Singh U. Prevalence and associated risk factors of Taenia solium taeniasis in a rural pig farming community of north India. Transactions of the Royal Society of Tropical Medicine and Hygiene. 2007;101(12):1241-7. Epub 2007/07/03. doi: 10.1016/j.trstmh.2007.04.019. PubMed PMID: 17603090	English	Stool exam for eggs (saline and iodine, no reference provided) and for proglottids that were stained and speciated by uterine branching (King 1995). Those with proglottids or parasites were followed up with copro-PCR for speciation (Yamasaki et al 2004)	Cross-sectional	924 volunteers (selected by cluster/village). 83.8% of participants were female. Volunteers are 78.2% of the people 1181 people who received questionaires for the study.	Rural	India	South Asia	Lower middle income	Yes	Not likely	60-79%	Handwashing method	No	Human taeniasis	No	No	No evidence of association between selection and exposure or outcome	Weak	Moderate	No	Yes	Weak	No	Yes	Weak	Individual	Individual	Yes	Weak	No significant association with handwashing method after defecation. Results from and calculated from Table 2. P-value for water-only comparison from Table 2. P-value for clay comparison not included because it does not match the OR interval while my calculated OR interval matches theirs.	Wash with soap after defecation			Reference
																																Wash with clay after defecation		0.41	1.83	8.19
																																Wash with water after defecation		0.65	2.81	12.1
487	DeGiorgio C, Pietsch-Escueta S, Tsang V, Corral-Leyva G, Ng L, Medina MT, et al. Sero-prevalence of Taenia solium cysticercosis and Taenia solium taeniasis in California, USA. Acta Neurol Scand. 2005;111(2):84-8. Epub 2005/01/13. doi: 10.1111/j.1600-0404.2005.00373.x. PubMed PMID: 1564406	English	Antibody-EITB (Wilkins et al 1999)	Cross-sectional	449 people from a complete canvas of a residental community and migrant camp. This is 64.1% of the 701 people living in both locations.	Rural and migrant	USA	North America	High income	No	Not likely	60-79%	Handwashing	No	Taeniasis	No	No	No evident selection bias given the target population of people in farmworker communities	Weak	Moderate	No	Yes	Weak	Yes	Can't tell	Moderate	Individual	Individual	Yes	Weak	Handwashing frequency not significantly associated with CC seroprevalence per text on page 87. No information with which to calculate point estimates.
487	DeGiorgio C, Pietsch-Escueta S, Tsang V, Corral-Leyva G, Ng L, Medina MT, et al. Sero-prevalence of Taenia solium cysticercosis and Taenia solium taeniasis in California, USA. Acta Neurol Scand. 2005;111(2):84-8. Epub 2005/01/13. doi: 10.1111/j.1600-0404.2005.00373.x. PubMed PMID: 1564406	English	Antibody-EITB (Wilkins et al 1999)	Cross-sectional	449 volunteers (64.1% of the 701 people living in both study locations).	Rural and migrant	USA	North America	High income	No	Not likely	60-79%	Handwashing	No	Taeniasis	No	No	No evident selection bias given the target population of people in farmworker communities	Weak	Moderate	No	Yes	Weak	Yes	Can't tell	Moderate	Individual	Individual	Yes	Moderate	Lower handwashing frequency was significantly associated with taeniasis seroprevalence, per text on page 87. P-value from text on page 87. Not enough information from which to calculate an odds ratio.		0.001
Beef eating -> human cysticercosis
#	Paper citation	Language	Test used	Study/data design	Population	Setting	Country	WHO region	World Income level	Countable results?	EPHPP Q1 (representitive)	EPHPP Q2 (targeted)	Exposure	Biased selection w/exposure?	Outcome	Biased selection w/outcome?	Possible problematic selection bias?	Describe effects (do they cancel? Opposite directions? If describe sampling but not prortion relative to sample -assess with exposure. If truly not enough information/very poor, weak = possible problematic bias	EPHPP A (population)	EPHPP B (study design)	EPHPP E1.1 (E validity)	EPHPP E2.1 (E reliability)	EPHPP E.1 (E data collection)	EPHPP E1.2 (O validity)	EPHPP E2.2 (O reliability)	EPHPP E.2 (O data collection)	EPHPP H (exposure unit)	EPHPP H (analysis unit)	EPHPP H (unit match)	Evidence quality	Paper results	Risk group	p-value	Lower bound	OR point estimate*	Upper bound
194	Wardrop NA, Thomas LF, Atkinson PM, de Glanville WA, Cook EA, Wamae CN, et al. The Influence of Socio-economic, Behavioural and Environmental Factors on Taenia spp. Transmission in Western Kenya: Evidence from a Cross-Sectional Survey in Humans and Pigs. PLoS neglected tropical diseases. 2015;9(12):e0004223. Epub 2015/12/08. doi: 10.1371/journal.pntd.0004223. PubMed PMID: 26641459; PubMed Central…	English	HP10 antigen-ELISA (Krecek et al 2011, Sciutto et al 1998, Fleury et al 2007, Ferrer et al 2005)	Cross-sectional	2090 people (all people living within randomly-selected houses). This sample is 98.9% of the 2113 people in the study. Children <5 years old and pregnant women in their third trimester were excluded.	Rural	Kenya	Sub-Saharan Africa	Lower middle income	Yes	Somewhat likely	80-100%	Beef eating frequency	No	Human cysticercosis	No	No	Nearly all of the human population participated. No selection bias.	Moderate	Moderate	Yes	Yes	Strong	Can't tell	Can't tell	Weak	Individual	Individual	Yes	Moderate	No significant association with eating beef or with the frequency of eating beef. Results calculated from Table 2.	Eats beef (vs. never)		0.64	1.07	1.78
194	Wardrop NA, Thomas LF, Atkinson PM, de Glanville WA, Cook EA, Wamae CN, et al. The Influence of Socio-economic, Behavioural and Environmental Factors on Taenia spp. Transmission in Western Kenya: Evidence from a Cross-Sectional Survey in Humans and Pigs. PLoS neglected tropical diseases. 2015;9(12):e0004223. Epub 2015/12/08. doi: 10.1371/journal.pntd.0004223. PubMed PMID: 26641459; PubMed Central…	English	HP10 antigen-ELISA (Krecek et al 2011, Sciutto et al 1998, Fleury et al 2007, Ferrer et al 2005)	Cross-sectional	2090 people (all people living within randomly-selected houses). This sample is 98.9% of the 2113 people in the study. Children <5 years old and pregnant women in their third trimester were excluded.	Rural	Kenya	Sub-Saharan Africa	Lower middle income	Yes	Somewhat likely	80-100%	Beef eating frequency	No	Human cysticercosis	No	No	Nearly all of the human population participated. No selection bias.	Moderate	Moderate	Yes	Yes	Strong	Can't tell	Can't tell	Weak	Individual	Individual	Yes	Moderate	No significant association with the frequency of eating beef. Results calculated from Table 2.	Never eats beef			Reference
																																Eats beef weekly		0.7	1.2	2.07
																																Eats beef <1/wk, but at least sometimes		0.6	1.01	1.71
Castration -> pig cysticercosis
#	Paper citation	Language	Test used	Study/data design	Population	Setting	Country	WHO region	World Income level	Countable results?	EPHPP Q1 (representitive)	EPHPP Q2 (targeted)	Exposure	Biased selection w/exposure?	Outcome	Biased selection w/outcome?	Possible problematic selection bias?	Describe effects (do they cancel? Opposite directions? If describe sampling but not prortion relative to sample -assess with exposure. If truly not enough information/very poor, weak = possible problematic bias	EPHPP A (population)	EPHPP B (study design)	EPHPP E1.1 (E validity)	EPHPP E2.1 (E reliability)	EPHPP E.1 (E data collection)	EPHPP E1.2 (O validity)	EPHPP E2.2 (O reliability)	EPHPP E.2 (O data collection)	EPHPP H (exposure unit)	EPHPP H (analysis unit)	EPHPP H (unit match)	Evidence quality	Paper results	Risk group	p-value	Lower bound	OR point estimate*	Upper bound
418	Morales J, Martinez JJ, Rosetti M, Fleury A, Maza V, Hernandez M, et al. Spatial distribution of Taenia solium porcine cysticercosis within a rural area of Mexico. PLoS neglected tropical diseases. 2008;2(9):e284. Epub 2008/10/11. doi: 10.1371/journal.pntd.0000284. PubMed PMID: 18846230; PubMed Central PMCID: PMCPMC2565694	English	Tongue exam (de Aluja 1982). Pigs <3 months old were not sampled.	Cross-sectional	220 pigs in 13 selected villages. No pig selection method stated, so authors likely tried to sample every pig in the village. Authors state that their sample included 61% of the pigs in the area.	Rural	Mexico	Latin America and Caribbean	Upper middle income	Yes	Somewhat likely	60-79%	Castration	No	Pig cysticercosis	No	No	No evidence of association between selection and exposure or outcome	Moderate	Moderate	Yes	Yes	Strong	No	Can't tell	Weak	Individual	Individual	Yes	Moderate	No significant association with male castration, but significantly higher odsds among pigs castrated at >4 months old. Results calculated from Table 3. P-value from Table 3.	Castrated	0.97	0.41	0.98	2.35
																																Castrated at 5-12 months of age (reference is castrated ≤4 months of age)	0.001	2.12	17.33	141.62
456	Morales J, Martinez JJ, Garcia-Castella J, Pena N, Maza V, Villalobos N, et al. Taenia solium: the complex interactions, of biological, social, geographical and commercial factors, involved in the transmission dynamics of pig cysticercosis in highly endemic areas. Ann Trop Med Parasitol. 2006;100(2):123-35. Epub 2006/02/24. doi: 10.1179/136485906x86275. PubMed PMID: 16492360	English	Tongue exam (no reference cited). Pigs <2 months old were not cited.	Cross-sectional	643 pigs (attempt to sample all eligible male pigs in the 115 villages randomly selected from all high-risk villages. Unknown household consent proportion.	Rural	Mexico	Latin America and Caribbean	Upper middle income	Yes	Somewhat likely	Can't tell/ Implied 100%	Castration	No	Pig cysticercosis	No	No	An attempt was made to recruit every eligible pig in the randomly-selected high-risk villages. No evidence of selection bias.	Moderate	Moderate	Yes	Yes	Strong	No	Can't tell	Weak	Individual	Individual	Yes	Moderate	Significantly higher odds among pigs that had been castrated ≥4 months before inspection. Results calculated from Figure 4. P-value from caption on Figure 4.	Uncastrated			Reference
																																Castrated ≤3 months before inspection		0.34	0.61	1.09
																																Castrated ≥4 months before inspection		1.09	1.91	3.36
																																Castrated ≥4 months before inspection (≤3 months is reference)		1.78	3.14	5.54
556	Morales J, Velasco T, Tovar V, Fragoso G, Fleury A, Beltran C, et al. Castration and pregnancy of rural pigs significantly increase the prevalence of naturally acquired Taenia solium cysticercosis. Veterinary parasitology. 2002;108(1):41-8. Epub 2002/08/23. PubMed PMID: 12191898	English	Tongue exam (Sart-Gutierrez et al 1992, Molinari et al 1997, Sciutto et al 1998, Huerta et al 2000). Pigs <2 months old were not sampled.	Cross-sectional	481 pigs (study recruited 87% of ALL pigs in village)	Rural	Mexico	Latin America and Caribbean	Upper middle income	Yes	Somewhat likely	80-100%	Castration	No	Pig cysticercosis	No	No	Most pigs in the village were included. Excluding pigs less than 2 months old is not a problematic source of bias	Moderate	Moderate	Yes	Yes	Strong	No	Can't tell	Weak	Individual	Individual	Yes	Moderate	Significantly higher odds among castrated pigs, but effect is specifically driven by castrated pigs <1yr old. Results calculated from Table 1	Castrated (among pigs 2-12 months old)		2.02	3.07	4.66
																																Castrated (among pigs >1yr old)		0.14	0.83	5.11
																																Castrated (among all pigs)		2.21	3.26	4.81
1671	Kungu JM, Dione MM, Ejobi F et al. 2017. Risk factors, perceptions and practices associated with Taenioa solium cysticercosis and its control in the smallholder pig production systems in Uganda: a cross-sectional survey. BMC Infect Dis; 17(1):1	English	HP10 antigen-ELISA (Leslie et al 1989) and B158/B60 antigen-ELISA (ApDia, 2004). Results were combined (positive on either test counted towards total)	Cross-sectional	355 pigs (1 each from randomly-selected households). 1096/1185 households with pigs sampled also agreed to interview. Unknown how many households refused pig sampling.	Rural and urban	Uganda	Sub-Saharan Africa	Low income	Yes	Very likely	Can't tell/ Implied 100%	Castration	No	Pig cysticercosis	No	No	Pigs were selected randomly from selected households	Moderate	Moderate	Yes	Yes	Strong	No	Can't tell	Weak	Individual	Individual	Yes	Moderate	No significant association with male castration. Results calculated from Table 2.	Castrate (boar is reference)		0.92	1.76	3.34
Z30	Kungu et al 2019. Pig farming systems and cysticercosis in Northern Uganda	English	B158/B60 Ag-ELISA (apDia)	Cross-sectional	723 pigs from 428 randomly-selected pig keeping households in Lira and Moyo districts, Uganda	Rural	Uganda	Africa	Low	Yes	Somewhat likley	Can't tell - however does not say if anyone selected did not agree to participate	Castration	No	Pig cysticercosis	No	No		Moderate	Moderate	Yes	Yes	Strong	No - cross reactivity possible	Can't tell	Weak	Individual	Individual	Yes	Moderate	No significant association with castration status	Castrate	0.33	0.59	1.70	4.91
Children in household -> pig cysticercosis
#	Paper citation	Language	Test used	Study/data design	Population	Setting	Country	WHO region	World Income level	Countable results?	EPHPP Q1 (representitive)	EPHPP Q2 (targeted)	Exposure	Biased selection w/exposure?	Outcome	Biased selection w/outcome?	Possible problematic selection bias?	Describe effects (do they cancel? Opposite directions? If describe sampling but not prortion relative to sample -assess with exposure. If truly not enough information/very poor, weak = possible problematic bias	EPHPP A (population)	EPHPP B (study design)	EPHPP E1.1 (E validity)	EPHPP E2.1 (E reliability)	EPHPP E.1 (E data collection)	EPHPP E1.2 (O validity)	EPHPP E2.2 (O reliability)	EPHPP E.2 (O data collection)	EPHPP H (exposure unit)	EPHPP H (analysis unit)	EPHPP H (unit match)	Evidence quality	Paper results	Risk group	p-value	Lower bound	OR point estimate*	Upper bound
714	Widdowson MA, Cook AJ, Williams JJ, Argaes F, Rodriguez I, Dominguez JL, et al. Investigation of risk factors for porcine Taenia solium cysticercosis: a multiple regression analysis of a cross-sectional study in the Yucatan Peninsula, Mexico. Transactions of the Royal Society of Tropical Medicine and Hygiene. 2000;94(6):620-4. Epub 2001/02/24. PubMed PMID: 11198643	English	Antibody-EITB (Rodriguez-Canul et al 1998). Pigs ≤1 month old were not sampled.	Cross-sectional	697 pigs from random transects in 18 villages selected for accessiblity. Unknown household consent proportion.	Rural	Mexico	Latin America and Caribbean	Upper middle income	No	Somewhat likely	Can't tell/ Implied 100%	Number of children	No	Pig cysticercosis	No	No	Village closeness to farm should not affect exposure or outcome, and all other selection was in total or at random	Moderate	Moderate	Yes	Yes	Strong	Can't tell	Can't tell	Weak	Household/Concession	Individual	No	Weak	No significant association with number of children in the household, per text on page 621. Not enough information with which to calculate an odds ratio.
Current pig raising -> human cysticercosis
#	Paper citation	Language	Test used	Study/data design	Population	Setting	Country	WHO region	World Income level	Countable results?	EPHPP Q1 (representitive)	EPHPP Q2 (targeted)	Exposure	Biased selection w/exposure?	Outcome	Biased selection w/outcome?	Possible problematic selection bias?	Describe effects (do they cancel? Opposite directions? If describe sampling but not prortion relative to sample -assess with exposure. If truly not enough information/very poor, weak = possible problematic bias	EPHPP A (population)	EPHPP B (study design)	EPHPP E1.1 (E validity)	EPHPP E2.1 (E reliability)	EPHPP E.1 (E data collection)	EPHPP E1.2 (O validity)	EPHPP E2.2 (O reliability)	EPHPP E.2 (O data collection)	EPHPP H (exposure unit)	EPHPP H (analysis unit)	EPHPP H (unit match)	Evidence quality	Paper results	Risk group	p-value	Lower bound	OR point estimate*	Upper bound
2	Carabin H, Millogo A, Praet N, et al. Seroprevalence to the antigens of Taenia solium cysticercosis among residents of three villages in Burkina Faso: a cross-sectional study. PLoS Negl Trop Dis 2009; 3: e555.	English	Antigen-ELISA (Brandt et al 1992, Van Kerckhoven et al 1998)	Cross-sectional	758 people. Total population was one person selected at random from each concession (Batondo and Nyonyogo) or from a random 50% of concessions (Pabré). Sample is 85.4% of the 888 people interviewed for the study.	Rural	Burkina Faso	Sub-Saharan Africa	Low income	Yes	Very likely	80-100%	Currently raising pigs	Direct known	Human cysticercosis	No	No	Concessions were selected partially because of whether they currently raised pigs. However, household and participant selection was random, and human cysticercosis is latent.	Strong	Moderate	Yes	Yes	Strong	Yes	Yes	Strong	Individual	Individual	Yes	Strong	No significant association with currently raising pigs. Results calculated from Table 2.	Pig raised by a household member (none is reference)		0.63	1.18	2.18
14	Sanchez AL, Lindback J, Schantz PM, et al. A population-based, case-control study of Taenia solium taeniasis and cysticercosis. Ann Trop Med Parasitol 1999; 93: 247-58.	English	Antibody-EITB (Tsang et al 1989, Wilson et al 1991). Children <2 years old were excluded.	Cross-sectional	480 people from randomly-selected households (97/101 selected households; 96.0% recruitment rate)	Rural	Honduras	Latin America and Caribbean	Lower middle income	No	Somewhat likely	80-100%	Currently raising pigs	No	Human cysticercosis	No	No	Almost all approached houses (97/101) agreed to participate	Moderate	Moderate	Yes	Yes	Strong	Yes	Can't tell	Moderate	Household/Concession	Individual	No	Moderate	No significant association with currently raising pigs. Results from text on page 251.	Pig raising in the household		0.86	1.48	2.57
16	Sanchez AL, Medina MT, Ljungstrom I. Prevalence of taeniasis and cysticercosis in a population of urban residence in Honduras. Acta Trop 1998; 69: 141-9.	English	Antibody-EITB (Tsang et al 1989). Test manufactured by Immunetics (Cambridge, MA).	Cross-sectional	363 volunteers (82% male, all urban). Authors say that all people available were enrolled and approached for consent, but doesn't say that no one refused consent.	Urban	Honduras	Latin America and Caribbean	Lower middle income	No	Not likely	Can't tell/ Implied 100%	Raising pigs	Indirect possible	H CC	No	No	Exposure selection may be biased by gender. However, outcome is latent, so no selection bias related to outcome.	Weak	Moderate	Yes	Yes	Strong	Yes	Can't tell	Moderate	Household/Concession	Individual	No	Weak	Among urban residents, significantly higher odds among those who raise pigs. Results from text on page 145	Raising pigs (urban residents only)		1.42	5.39	19.5
20	Gomes I, Veiga M, Embirucu EK, Rabelo R, Mota B, Meza-Lucas A, et al. Taeniasis and cysticercosis prevalence in a small village from Northeastern Brazil. Arq Neuropsiquiatr. 2002;60(2-A):219-23. PubMed PMID: 12068348.	English	Antibody-EITB (Tsang et al 1989)	Cross-sectional	614 people identified by random sampling of families (68.2% of the ~900 people identified in initial sampling)	Rural	Brazil	Latin America and Caribbean	Upper middle income	Yes	Very likely	60-79%	Currently raising pigs	No	Human cysticercosis	No	No	Families were recruited by random selection, and recruitment rate was likely high (implied 175/180 consented). Likely no relationship between selection and exposure or outcome	Moderate	Moderate	Yes	Yes	Strong	Yes	Can't tell	Moderate	Household/Concession	Individual	No	Moderate	No significant association with currently raising pigs. Results calculated from Table 2.	Raises hogs at present		0.24	1.91	15.28
22	Garcia HH, Gilman RH, Gonzalez AE, et al. Hyperendemic human and porcine Taenia solium infection in Peru. Am J Trop Med Hyg 2003; 68: 268-75.	English	Antibody-EITB (Tsang et al 1989)	Cross-sectional	2583 people (45.7% of the 5658 people in the region). Children under 5 were only samplied if their parents requested it on their own.	Rural	Peru	Latin America and Caribbean	Upper middle income	Yes	Somewhat likely	<60%	Currently raising pigs	Direct possible	H CC	No	No	People with pigs may have been more likely to participate because antihelminthic treatment was offered. However, outcome is latent, so no selection bias related to outcome.	Weak	Moderate	Yes	Yes	Strong	Yes	Can't tell	Moderate	Household/Concession	Individual	No	Weak	Significantly higher odds among those who raise pigs. Results from text on page 273. (Calculated OR and Ci match)	Raising pigs	0.043	1.01	1.27	1.61
24	Agudelo Florez P, Palacio LG. [Prevalence of Taenia solium antibodies in humans and in pigs in an endemic area of Colombia]. Rev Neurol 2003; 36: 706-9.	Spanish	Antibody-EITB (Tsang et al 1989)	Cross-sectional	661 people	Rural	Colombia	Latin America and Caribbean	Upper middle income	Yes	Very likely	60-79%	Current pig raising	No	Human cysticercosis	No	No	Difficult to determine from paper, but it seems there were no specific eligibility criteria, and the outcome is latent.	Moderate	Moderate	Yes	Yes	Strong	Yes	Yes	Strong	Household/Concession	Individual	No	Strong	No significant association with currently raising pigs.	Current pig raising		0.26	0.84	2.68
25	Moro PL, Lopera L, Bonifacio N, et al. Taenia solium infection in a rural community in the Peruvian Andes. Ann Trop Med Parasitol 2003; 97: 373-9.	English	Antibody-EITB (Tsang et al 1989). Children <4 years old were not sampled.	Cross-sectional	317 volunteers (67% of the 472 eligible villagers)	Rural	Peru	Latin America and Caribbean	Upper middle income	No	Somewhat likely	60-79%	Current pig raising	No	Human cysticercosis	No	No	No evidence exposure or outcome was associated with selection	Moderate	Moderate	Yes	Yes	Strong	Yes	Can't tell	Moderate	Individual	Individual	Yes	Strong	No significant association with currently raising pigs. Results from Table 2 (Adjusted odds ratio)	Involved in pig raising		0.9	1.62	2.9
30	Lescano AG, Garcia HH, Gilman RH, et al. Taenia solium cysticercosis hotspots surrounding tapeworm carriers: clustering on human seroprevalence but not on seizures. PLoS Negl Trop Dis 2009; 3: e371.	English	Antibody-EITB (Jafri et al 1998, Peralta et al 2001, Fleury et al 2001)	Cross-sectional	730 people (81.3% of the 898 residents)	Rural	Peru	Latin America and Caribbean	Upper middle income	Yes	Very likely	80-100%	Current pig raising	No	Human cysticercosis	No	No	Nearly everyone participated, so selection bias would be negligable	Strong	Moderate	Yes	Yes	Strong	Yes	Can't tell	Moderate	Household/Concession	Individual	No	Moderate	No significant association with whether the family owns pigs. Unadjusted P-value from Table 1. Results calculated from Table 1. Text on page 5 says that families that owned pigs had a "marginally higher seroprevalence" than those that did not, but the information in Table 1 does not support that.	Family owns pigs		0.47	0.72	1.12
37	Jayaraman T, Prabhakaran V, Babu P, et al. Relative seroprevalence of cysticercus antigens and antibodies and antibodies to Taenia ova in a population sample in south India suggests immunity against neurocysticercosis. Trans R Soc Trop Med Hyg 2011; 105: 153-9.	English	Antigen-ELISA (Dorny et al 2000)	Cross-sectional	893 people (55.8% of those randomly selected and approached for serology) between 2 and 60 years	Rural and urban	India	South Asia	Lower middle income	Yes	Somewhat likely	<60%	Live in pig-raising area	No	H CC	No	No	Exposure is based off of region, not home activity, and these regions were not specifically targeted for selection. Outcome is latent, so no selection bias related to outcome.	Weak	Moderate	Yes	Yes	Strong	Yes	Can't tell	Moderate	Community	Individual	No	Weak	Significantly higher odds among those living in pig-raising rural areas as opposed to those that do not. Results calculated from Table 1.	Pig-rearing areas (antigen-ELISA)		1.3	2.83	6.14
37	Jayaraman T, Prabhakaran V, Babu P, et al. Relative seroprevalence of cysticercus antigens and antibodies and antibodies to Taenia ova in a population sample in south India suggests immunity against neurocysticercosis. Trans R Soc Trop Med Hyg 2011; 105: 153-9.	English	Antibody-EITB (Prabhakran et al 2004)	Cross-sectional	893 people (55.8% of those randomly selected and approached for serology) between 2 and 60 years	Rural and urban	India	South Asia	Lower middle income	Yes	Somewhat likely	<60%	Live in pig-raising area	No	H CC	No	No	Exposure is based off of region, not home activity, and these regions were not specifically targeted for selection. Outcome is latent, so no selection bias related to outcome.	Weak	Moderate	Yes	Yes	Strong	Yes	Can't tell	Moderate	Community	Individual	No	Weak	No significant association with living in a rural area that raises pigs. Results calculated from Table 1.	Pig-rearing areas (antibody-EITB)		0.75	1.08	1.55
160	Madinga J, Kanobana K, Lukanu P, Abatih E, Baloji S, Linsuke S, et al. Geospatial and age-related patterns of Taenia solium taeniasis in the rural health zone of Kimpese, Democratic Republic of Congo. Acta Trop. 2017;165:100-9. Epub 2016/03/22. doi: 10.1016/j.actatropica.2016.03.013. PubMed PMID: 26996821; PubMed Central PMCID: PMCPMC5178865	English	Coproantigen ELISA (Mwape et al 2012). Children <5 years, pregnant women, people with a history of epilepsy or seizures, and people with praziquantel treatment <2 monts ago were excluded.	Cross-sectional	4599 volunteers (87.4% of the 5261 willing and eligible participants)	Rural	Democratic Republic of Congo	Sub-Saharan Africa	Low income	Yes	Somewhat likely	80-100%	Current pig raising	No	Human cysticercosis	No	No	Nearly all eligible people were sampled. No selection bias.	Moderate	Moderate	Yes	Yes	Strong	No	Can't tell	Weak	Household/Concession	Individual	No	Weak	No significant association with currently raising pigs. Results calculated from Table 2.	Breeding pigs		0.78	0.95	1.17
180	Moyano LM, O'Neal SE, Ayvar V, Gonzalvez G, Gamboa R, Vilchez P, et al. High Prevalence of Asymptomatic Neurocysticercosis in an Endemic Rural Community in Peru. PLoS neglected tropical diseases. 2016;10(12):e0005130. Epub 2016/12/20. doi: 10.1371/journal.pntd.0005130. PubMed PMID: 27992429; PubMed Central PMCID: PMCPMC5167259	English	Antibody-EITB (Tsang et al 1989). Children <2 years old were not sampled.	Cross-sectional	385 volunteers (84.8% of the 454 residents in the community)	Rural	Peru	Latin America and Caribbean	Upper middle income	Yes	Somewhat likely	80-100%	Current pig raising	No	Human cysticercosis	No	No	Almost all of the population participated. No selection bias	Moderate	Moderate	Yes	Yes	Strong	Yes	Can't tell	Moderate	Household/Concession	Individual	No	Moderate	No significant association with currently raising pigs. Results calculated from Table 2.	Pig raised at household		0.81	1.51	2.81
217	Edia-Asuke AU, Inabo HI, Mukaratirwa S, Umoh VJ, Whong CM, Asuke S, et al. Seroprevalence of human cysticercosis and its associated risk factors among humans in areas of Kaduna metropolis, Nigeria. J Infect Dev Ctries. 2015;9(8):799-805. Epub 2015/09/01. doi: 10.3855/jidc.5415. PubMed PMID: 26322870	English	Antibody-ELISA (Diagnostic Automation Inc., Calabasas, USA)	Cross-sectional	300 people randomly-selected among those who eat pork, are in close contact with people who eat pork, or eat pigs. Consent proportion unknown.	Urban	Nigeria	Sub-Saharan Africa	Lower middle income	Yes	Not likely	Can't tell/ Implied 100%	Currently raises pigs	Direct possible	H CC	No	No	Pig rearing is one way to be selected. However, outcome is latent, so no selection bias related to outcome.	Weak	Moderate	Yes	Yes	Strong	No	Can't tell	Weak	Household/Concession	Individual	No	Weak	No significant association with currently raising pigs. P-value from Table 4. Results calculated from Table 2 and text on pages 800-801. The calculated odds ratios do not match those in the text.	Rearing of pigs	0.509	0.18	0.35	0.69
222	Carabin H, Millogo A, Cisse A, Gabriel S, Sahlu I, Dorny P, et al. Prevalence of and Factors Associated with Human Cysticercosis in 60 Villages in Three Provinces of Burkina Faso. PLoS neglected tropical diseases. 2015;9(11):e0004248. Epub 2015/11/21. doi: 10.1371/journal.pntd.0004248. PubMed PMID: 26588468; PubMed Central PMCID: PMCPMC4654529	English	B158/B60 antigen-ELISA (Dorny et al 2004). Children <5 years old were not sampled.	Cross-sectional	3607 people (1 randomly-selected per household) (75.2% of the 4795 people who consented to any part of the study)	Rural	Burkina Faso	Sub-Saharan Africa	Low income	Yes	Somewhat likely	60-79%	Current pig raising	No	Human cysticercosis	No	No	Participants are randomly-selected people from randomly-selected households and concessions. No selection bias.	Moderate	Moderate	Yes	Yes	Strong	Yes	Can't tell	Moderate	Individual	Individual	Yes	Strong	Significantly higher odds among those whose household owns pigs. Results from Table 2. (OR match, but calculated CI slightly different [1.31, 2.18])	Household owns pigs		1.33	2.18	3.57
310	O'Neal SE, Moyano LM, Ayvar V, Gonzalvez G, Diaz A, Rodriguez S, et al. Geographic correlation between tapeworm carriers and heavily infected cysticercotic pigs. PLoS neglected tropical diseases. 2012;6(12):e1953. Epub 2013/01/04. doi: 10.1371/journal.pntd.0001953. PubMed PMID: 23285305; PubMed Central PMCID: PMCPMC3527375	English	LLGP-EITB (Tsang et al 1989)	Cross-sectional	385 people recruited during a door-to-door census. 85% of village residents participated. >= 2 years.	Rural	Peru	Latin America and Caribbean	Upper middle income	Yes	Somewhat likely	80-100%	Current pig raising	No	Human cysticercosis	No	No	Vast majority of humans and pigs in the village were included, so no bias	Moderate	Moderate	Yes	Yes	Strong	Yes	Can't tell	Moderate	Household/Concession	Individual	No	Moderate	No significant association with whether pigs are raised in the participant's household. Results calculated from Table 3. P-value from Table 3.	Pigs raised at household	0.23	0.81	1.51	2.81
408	Vora SH, Motghare DD, Ferreira AM, Kulkarni MS, Vaz FS. Prevalence of human cysticercosis and taeniasis in rural Goa, India. J Commun Dis. 2008;40(2):147-50. Epub 2009/03/24. PubMed PMID: 19301700	English	Antibody-ELISA (Melotec, Spain)	Cross-sectional	450 people selected by stratified random sampling. Unknown consent proportion.	Rural	India	South Asia	Lower middle income	No	Very likely	Can't tell/ Implied 100%	Current pig raising	No	Human cysticercosis	No	No	Very little information is present. However, everyone was selected through stratified random sampling, and there is no evidence that one group was particularly likely to refuse consent.	Moderate	Moderate	Yes	Yes	Strong	No	Can't tell	Weak	Household/Concession	Household/Concession	Yes	Moderate	Proportion of households with cysticercosis among those that raisise pigs is similar to the proportion of hosuseholds with those with cysticercosis among those that do not raise pigs, per text on page 149. No information available with which to calculate a point estimate.
581	Carrique-Mas J, Iihoshi N, Widdowson MA, Roca Y, Morales G, Quiroga J, et al. An epidemiological study of Taenia solium cysticercosis in a rural population in the Bolivian Chaco. Acta Trop. 2001;80(3):229-35. Epub 2001/11/09. PubMed PMID: 11700180	English	Antibody-ELISA (Larralde et al 1986)	Cross-sectional	100 households selected by stratified random sampling. Consent proportion unknown.	Rural	Bolivia	Latin America and Caribbean	Lower middle income	Yes	Very likely	Can't tell/ Implied 100%	Current pig raising	Direct known	Human cysticercosis	No	No	Families appear to have been sampled randomly in strata related to local pig ownership. No evidence of selection bias	Moderate	Moderate	Yes	Yes	Strong	No	Can't tell	Weak	Household/Concession	Individual	No	Weak	No significant association with currently raising pigs. P-value form page 232. Results calcualted from page 232. Results measured at the household level.	Pig-raising household	0.63	0.32	0.77	1.82
1010	Brutto OHd, Santibanez R, Idrovo L, Rodriguez S, Diaz-Calderon E, Navas C, et al. Epilepsy and neurocysticercosis in Atahualpa: a door-to-door survey in rural coastal Ecuador. Epilepsia. 2005;46(4):583-7. doi: 10.1111/j.0013-9580.2005.36504.x. PubMed PMID: CABI:20053066741	English	Antibody-EITB (Tsang et al 1989)	Cross-sectional	445 households sampled during a census. Every household in the village was sampled, but only 66.2% of residents were interviewed.	Rural	Ecuador	Latin America and Caribbean	Upper middle income	Yes	Very likely	60-79%	Currently raises pigs	No	Human cysticercosis	No	No	No difference in exposure prevalence between those who consented and those who did not	Moderate	Moderate	Yes	Yes	Strong	Yes	Can't tell	Moderate	Household/Concession	Household/Concession	Yes	Strong	Significantly higher odds among those who raise pigs. Results calculated from text on page 585.	Pig raising		1.28	1.97	3.04
683	Sanchez AL, Gomez O, Allebeck P, Cosenza H, Ljungstrom L. Epidemiological study of Taenia solium infections in a rural village in Honduras. Ann Trop Med Parasitol. 1997;91(2):163-71. Epub 1997/03/01. PubMed PMID: 9307658	English	Modified antibody-ELISA (Larralde et al 1986)	Cross-sectional	526 people from randomly-selected households. Baseline survey only. Sample is 93.4% of the 562 people in the randomly-selected households. Children <1 year old were not sampled.	Rural	Honduras	Latin America and Caribbean	Lower middle income	No	Somewhat likely	80-100%	Current pig raising	No	Human cysticercosis	No	No	Families were randomly chosen and all pigs were sampled, so seems no selection bias	Moderate	Moderate	Yes	Yes	Strong	No	Can't tell	Weak	Household/Concession	Individual	No	Weak	No significant association with raising pigs, per text on page 166. Not enough information with which to calculate an odds ratio.
1677	Assane YA, Trevisan C, Schutte CM et al. 2017. Neurocysticercosis in a rural population with extensive pig production in Angonia district, Tete province, Mozambique. Acta Trop; 165:155-60	English	B158/B60 antigen-ELISA (Brandt et al 1992, Dorny et al 2000, Nguekam et al 2003)	Cross-sectional	1723 people (72.5% female) identified by simple random selection of households. Unknown consent proportion.	Rural	Mozambique	Sub-Saharan Africa	Low income	No	Not likely	Can't tell/ Implied 100%	Currently raises pigs	Indirect possible	Human cysticercosis	No	No	Exposure distribution may be different from the representative population because of selection by gender. However, the outcome is latent, so no selection bias related to outcome.	Weak	Moderate	Yes	Yes	Strong	Yes	Can't tell	Moderate	Household/Concession	Individual	No	Weak	No significant multivariate association with currently raising pigs per text on page 157. No information with which to calculate a univariate measure of association.
1712	Dermauw V, Carabinc C, Rasmané G et al. 2018. Factors associated with the 18 months cumulative incidence of active infetion with Taenia solium cysticercosis: a cohort study among residents of 60 villages of Burkina Faso. American Journal of Tropical Medicine and Hygiene - Accepted, but not yet published.	English	B158/B60 antigen-ELISA	Cohort	1366 people identified by stratified random sampling of concessions who either raised pigs or did not raise pigs over the entire 18 months of the study (1 per household). Unknown consent proportion. (>= 5 years individuals)	Rural	Burkina Faso	Sub-Saharan Africa	Low income	Yes	Somewhat likely	Can't tell/ Implied 100%	Currently raises pigs	No	Human cysticercosis (seroconversion)	No	No	Randomly-selected participants from randomly-selected households	Moderate	Moderate	Yes	Yes	Strong	Yes	Can't tell	Moderate	Individual	Individual	Yes	Strong	Significantly lower odds of seoconversion among those who did not raise pigs over the 18 months of the study. Results calculated from Table 7 *Results were significant in Table 7, but not on the calculated odds ratios.	Do not raise pigs (raised pigs over entire study is reference)		0.33	0.59	1.07
Z18	Openshaw et al 2018. Prevalence and risk factors for Taenia solium cysticercosis in school-aged children: a school based study in western Sichuan, People's Republic of China. PLOS Neglected Tropical Diseases 12(5): e0006465	English	In-house Ab-ELISA (Characteristics written in Sako et al 2013, PMID: 23790268)	Cross-sectional	2887 fifth- and sixth-grade children in 27 schools in Sichuan province, China in November 2015	Rural	China	Western Pacific		Yes	Not likely	80-100%	Current pig raising at home	No	Human cysticercosis	No	No	Nearly all eligible students were sampled, so no selection bias	Weak	Moderate	Yes	Can't tell	Moderate	No	Yes	Weak	Household	Individual	No	Weak	Significantly higher prevalence among children whose households own pigs	Household owns pigs	0.0017	1.28	1.94	2.93
Current pig raising -> taeniasis
#	Paper citation	Language	Test used	Study/data design	Population	Setting	Country	WHO region	World Income level	Countable results?	EPHPP Q1 (representitive)	EPHPP Q2 (targeted)	Exposure	Biased selection w/exposure?	Outcome	Biased selection w/outcome?	Possible problematic selection bias?	Describe effects (do they cancel? Opposite directions? If describe sampling but not prortion relative to sample -assess with exposure. If truly not enough information/very poor, weak = possible problematic bias	EPHPP A (population)	EPHPP B (study design)	EPHPP E1.1 (E validity)	EPHPP E2.1 (E reliability)	EPHPP E.1 (E data collection)	EPHPP E1.2 (O validity)	EPHPP E2.2 (O reliability)	EPHPP E.2 (O data collection)	EPHPP H (exposure unit)	EPHPP H (analysis unit)	EPHPP H (unit match)	Evidence quality	Paper results	Risk group	p-value	Lower bound	OR point estimate*	Upper bound
20	Gomes I, Veiga M, Embirucu EK, Rabelo R, Mota B, Meza-Lucas A, et al. Taeniasis and cysticercosis prevalence in a small village from Northeastern Brazil. Arq Neuropsiquiatr. 2002;60(2-A):219-23. PubMed PMID: 12068348.	English	Coproantigen ELISA (Aranda-Alvarez et al 1995)	Cross-sectional	515 people selected by random sampling of households (57% of the ~900 people [180 families] originally selected for this study)	Rural	Brazil	Latin America and Caribbean	Upper middle income	Yes	Very likely	<60%	Currently raising pigs	No	Taeniasis	No	No	Families were recruited by random selection, and recruitment rate was likely high (implied 175/180 consented). Likely no relationship between selection and exposure or outcome	Weak	Moderate	Yes	Yes	Strong	No	Can't tell	Weak	Household/Concession	Individual	No	Weak	No significant association with currently raising pigs. Results calculated from Table 3. P-value from Table 3.	Raises hogs at present	0.422	0.27	0.68	1.74
310	O'Neal SE, Moyano LM, Ayvar V, Gonzalvez G, Diaz A, Rodriguez S, et al. Geographic correlation between tapeworm carriers and heavily infected cysticercotic pigs. PLoS neglected tropical diseases. 2012;6(12):e1953. Epub 2013/01/04. doi: 10.1371/journal.pntd.0001953. PubMed PMID: 23285305; PubMed Central PMCID: PMCPMC3527375	English	rES33 antibody-EITB (Levine et a 2007). Children <2 years old were not sampled.	Cross-sectional	385 volunteers. Exact numbers depend on back-calculating from percentages in Table 3. Serum samples obtained from 83% of the 454 residents in the village (number includes those <2 years old)	Rural	Peru	Latin America and Caribbean	Upper middle income	Yes	Somewhat likely	80-100%	Current pig raising	No	Human taeniasis (EITB)	No	No	Vast majority of humans and pigs in the village were included, so no bias	Moderate	Moderate	Yes	Yes	Strong	Yes	Can't tell	Moderate	Household/Concession	Individual	No	Moderate	No significant association with currently raising pigs. P-value from Table 3. Results calculated from Table 3.	Pigs raised at household (r33 EITB)	0.5	0.42	3.2	24.49
310	O'Neal SE, Moyano LM, Ayvar V, Gonzalvez G, Diaz A, Rodriguez S, et al. Geographic correlation between tapeworm carriers and heavily infected cysticercotic pigs. PLoS neglected tropical diseases. 2012;6(12):e1953. Epub 2013/01/04. doi: 10.1371/journal.pntd.0001953. PubMed PMID: 23285305; PubMed Central PMCID: PMCPMC3527375	English	Coproantigen-ELISA (Allan et al 1996). Children <2 years old were not sampled.	Cross-sectional	402 volunteers. Exact numbers depend on back-calculating from percentages in Table 3. Serum samples obtained from 83% of the 454 residents in the village (number includes those <2 years old)	Rural	Peru	Latin America and Caribbean	Upper middle income	Yes	Somewhat likely	60-79%	Current pig raising	No	Human taeniasis (Ag)	No	No	Vast majority of humans and pigs in the village were included, so no bias	Moderate	Moderate	Yes	Yes	Strong	No	Can't tell	Weak	Household/Concession	Individual	No	Weak	No significant association with currently raising pigs. P-value from Table 3. Results calculated from Table 3.	Pigs raised at household (ELISA coproantigen)	0.59	0.09	0.78	6.81
408	Vora SH, Motghare DD, Ferreira AM, Kulkarni MS, Vaz FS. Prevalence of human cysticercosis and taeniasis in rural Goa, India. J Commun Dis. 2008;40(2):147-50. Epub 2009/03/24. PubMed PMID: 19301700	English	Stool examination (no reference or further details provided)	Cross-sectional	450 people selected by stratified random sampling. Unknown consent proportion.	Rural	India	South Asia	Lower middle income	No	Very likely	Can't tell/ Implied 100%	Current pig raising	No	Taeniasis	No	No	Very little information is present. However, everyone was selected through stratified random sampling, and there is no evidence that one group was particularly likely to refuse consent.	Moderate	Moderate	Yes	Yes	Strong	No	Can't tell	Weak	Household/Concession	Individual	No	Weak	No significant association with currently raising pigs. P-value from text on page 149. Not enough information with which to calculate an odds ratio.	Pig rearing	0.1
487	DeGiorgio C, Pietsch-Escueta S, Tsang V, Corral-Leyva G, Ng L, Medina MT, et al. Sero-prevalence of Taenia solium cysticercosis and Taenia solium taeniasis in California, USA. Acta Neurol Scand. 2005;111(2):84-8. Epub 2005/01/13. doi: 10.1111/j.1600-0404.2005.00373.x. PubMed PMID: 1564406	English	Antibody-EITB (Wilkins et al 1999)	Cross-sectional	449 volunteers (64.1% of the 701 people living in both study locations).	Rural and migrant	USA	North America	High income	Yes	Very likely	60-79%	Current pig raising	No	Taeniasis	No	No	No evident selectin bias given the target population of people in farmworker communities	Moderate	Moderate	Yes	Yes	Strong	Yes	Can't tell	Moderate	Household/Concession	Individual	No	Moderate	No significant association with currently raising or living with pigs. Results calculated from Table 1 and text on page 87. For this calculation, I included the one "unsure" in the "no pig raising" category.	Raises or lives with pigs for >=1 month		0.51	3.11	18.86
Z8	Fernandez et al 2019. Evaluating urban taeniasis as a threat to cysticercosis elimination in Nrothern Peru. American Journal of Tropical Medicine and Hygiene 11(1): 140-142	English	Coproantigen-ELISA (Guezela et al 2009)		1621 residents over 2 years old from randomly-selected city blocks in Zarumilla, Peru	Urban	Peru	Americas		Yes	Somewhat likely	Can't tell/Implied 100%	Current pig raising	No	Human taeniasis	No	No	City blocks were selected at random, so probably no effect seen between selection and exposure. Human taeniasis is mostly latent.	Moderate	Moderate	Yes	Can't tell	Moderate	No	Can’t tell	Weak	Household	Individual	No	Weak	All 4 cases were among the 93% of participants who did not raise pigs. No odds ratio could be calculated because there were no cases among the 7% of participants who raised pigs.
Z20	Rojas et al 2019. Transmission of porcine cysticercosis in the Portuguesa state of Venezuela. Tropical Animal Health and Production 51: 165-169	English	Ab-ELISA (Cortez et al 2010)	Cross-sectional	25 pigs present in the village of Palmarito Arriba, Venezuela	Rural	Venezuela	Americas	Lower middle	Yes	Somewhat likley	60-80%	pig ownership	No	observe worms in feces	No	No		Moderate	Moderate	Yes	Yes	Strong	No	Can't tell	Weak	Household - unclear if more than 1 pig per household collected	Individual	no	Weak	9/13 pig owners reported seeing proglottids in their own stools compared to 3/50 non-pig owners. Results calculated from page 3,	Owning pigs	<0.001	8.15	47	271
Current pig raising -> TSCT knowledge
#	Paper citation	Language	Test used	Study/data design	Population	Setting	Country	WHO region	World Income level	Countable results?	EPHPP Q1 (representitive)	EPHPP Q2 (targeted)	Exposure	Biased selection w/exposure?	Outcome	Biased selection w/outcome?	Possible problematic selection bias?	Describe effects (do they cancel? Opposite directions? If describe sampling but not prortion relative to sample -assess with exposure. If truly not enough information/very poor, weak = possible problematic bias	EPHPP A (population)	EPHPP B (study design)	EPHPP E1.1 (E validity)	EPHPP E2.1 (E reliability)	EPHPP E.1 (E data collection)	EPHPP E1.2 (O validity)	EPHPP E2.2 (O reliability)	EPHPP E.2 (O data collection)	EPHPP H (exposure unit)	EPHPP H (analysis unit)	EPHPP H (unit match)	Evidence quality	Paper results	Risk group	p-value	Lower bound	OR point estimate*	Upper bound
217	Edia-Asuke AU, Inabo HI, Mukaratirwa S, Umoh VJ, Whong CM, Asuke S, et al. Seroprevalence of human cysticercosis and its associated risk factors among humans in areas of Kaduna metropolis, Nigeria. J Infect Dev Ctries. 2015;9(8):799-805. Epub 2015/09/01. doi: 10.3855/jidc.5415. PubMed PMID: 26322870	English	Structured questionnaire. All participants ate pork, were in close contact with someone who ate pork, or raised pigs at home.	Cross-sectional	300 randomly-selected people. No information on how many were approached and refused consent.	Urban	Nigeria	Sub-Saharan Africa	Lower middle income	No	Not likely	Can't tell/ Implied 100%	Current pig raising	Direct known	TSCT knowledge	Indierct possible	No	Raising pigs was one way to be selected for the study. However, would expect a positive correlation if there was selection bias, and none was found.	Weak	Moderate	Yes	Yes	Strong	Yes	Yes	Strong	Individual	Individual	Yes	Moderate	No significant association between involvement in pig raising and cysticercosis knowledge. P-value from Table 4. Not enough information with which to calculate an odds ratio.	Pig rearing	0.252
Z83	Maridadi et al 2011. Knowledge and Practices Relating to T. solium Cysticercosis-Taeniasis among Smallholder Farms in Selected Villages in Kilolo District in Iringa Region in Southern Highlands of Tanzania. International Journal of Animal and Veterinary Advances, 3(3): 196-201	English	Interviews	Cross-sectional	80 randomly-selected households	Rural	Tanzania	Africa	Lower middle	Yes	Very likley - does not describe any exclusion criteria however very little information given on how these participants were selected	Can't tell	Current pig raising	Can't tell	Cysticercosis knowledge	no	No	Cannot tell from the paper whether the 45/35 household split is because the investigators specifically chose 45 and 35 households or whether that happened to be the split among 80 randomly-selected households. Either way, no association between selection and outcome, so no bias	Moderate	Moderate	Yes	Yes	Strong	Yes	Yes	Strong	Individual	Individual	Yes	Strong	No significant effect of pig raising on whether participants were knowledgeable on T. solium life cycle. Results from Table 4. No individual data available.
Current sheep raising -> human cysticercosis
#	Paper citation	Language	Test used	Study/data design	Population	Setting	Country	WHO region	World Income level	Countable results?	EPHPP Q1 (representitive)	EPHPP Q2 (targeted)	Exposure	Biased selection w/exposure?	Outcome	Biased selection w/outcome?	Possible problematic selection bias?	Describe effects (do they cancel? Opposite directions? If describe sampling but not prortion relative to sample -assess with exposure. If truly not enough information/very poor, weak = possible problematic bias	EPHPP A (population)	EPHPP B (study design)	EPHPP E1.1 (E validity)	EPHPP E2.1 (E reliability)	EPHPP E.1 (E data collection)	EPHPP E1.2 (O validity)	EPHPP E2.2 (O reliability)	EPHPP E.2 (O data collection)	EPHPP H (exposure unit)	EPHPP H (analysis unit)	EPHPP H (unit match)	Evidence quality	Paper results	Risk group	p-value	Lower bound	OR point estimate*	Upper bound
25	Moro PL, Lopera L, Bonifacio N, et al. Taenia solium infection in a rural community in the Peruvian Andes. Ann Trop Med Parasitol 2003; 97: 373-9.	English	Antibody-EITB (Tsang et al 1989). Children <4 years old were not sampled.	Cross-sectional	317 volunteers (67% of the 472 eligible villagers)	Rural	Peru	Latin America and Caribbean	Upper middle income	No	Somewhat likely	60-79%	Current sheep raising	Direct possible	Human cysticercosis	No	No	Per the authors, shepherds spent more time outside the village and thus may have been less likely to be selected. However, human cysticercosis is latent.	Moderate	Moderate	Yes	Yes	Strong	Yes	Can't tell	Moderate	Household/Concession	Individual	No	Moderate	Significant negative association with raising sheep. Authors hypothesize that this is because shepherds spend more time outside of the contaminated village since sheep are raised outside of the village. Results from text on page 376.	Sheep raising		0.27	0.46	0.81
194	Wardrop NA, Thomas LF, Atkinson PM, de Glanville WA, Cook EA, Wamae CN, et al. The Influence of Socio-economic, Behavioural and Environmental Factors on Taenia spp. Transmission in Western Kenya: Evidence from a Cross-Sectional Survey in Humans and Pigs. PLoS neglected tropical diseases. 2015;9(12):e0004223. Epub 2015/12/08. doi: 10.1371/journal.pntd.0004223. PubMed PMID: 26641459; PubMed Central…	English	HP10 antigen-ELISA (Krecek et al 2011, Sciutto et al 1998, Fleury et al 2007, Ferrer et al 2005). Pregnant pigs in their third trimester and suckling piglets were not sampled (per S1 file)	Cross-sectional	93 pigs from clustered random samplign of households. All eligible pigs from households were recruited, but unknown how many households refused.	Rural	Kenya	Sub-Saharan Africa	Lower middle income	Yes	Somewhat likely	Can't tell/ Implied 100%	Current sheep raising	No	Pig cysticercosis	No	No	Nearly all eligible pigs participated. No selection bias.	Moderate	Moderate	Yes	Yes	Strong	No	Can't tell	Weak	Household/Concession	Individual	No	Weak	Significantly higher odds among pigs at households that also raise sheep. No significant association with raising goats. Results calculated from Table 3.	Sheep kept by owner (reference no)		1.01	3.05	9.25
																																Goats kept by owner (reference no)		0.38	1.13	3.34
Distance to tapeworm carrier -> Pig cysticercosis
#	Paper citation	Language	Test used	Study/data design	Population	Setting	Country	WHO region	World Income level	Countable results?	EPHPP Q1 (representitive)	EPHPP Q2 (targeted)	Exposure	Biased selection w/exposure?	Outcome	Biased selection w/outcome?	Possible problematic selection bias?	Describe effects (do they cancel? Opposite directions? If describe sampling but not prortion relative to sample -assess with exposure. If truly not enough information/very poor, weak = possible problematic bias	EPHPP A (population)	EPHPP B (study design)	EPHPP E1.1 (E validity)	EPHPP E2.1 (E reliability)	EPHPP E.1 (E data collection)	EPHPP E1.2 (O validity)	EPHPP E2.2 (O reliability)	EPHPP E.2 (O data collection)	EPHPP H (exposure unit)	EPHPP H (analysis unit)	EPHPP H (unit match)	Evidence quality	Paper results	Risk group	p-value	Lower bound	OR point estimate*	Upper bound
Z10	Lescano et al 2019. Clustering of Necropsy-Confirmed Porcine Cysticercosis Surrounding Taenia solium Tapeworm Carriers in Peru	English	Ab-EITB followed by thorough dissection for VIABLE cysts	Cross-sectional	370 pigs in 6 villages in Tombes, Peru	Rural	Peru	Americas	Upper middle	Yes	Very likley	60-80%	Distance to tapeworm carrier	No	Pig cysticercosis	No	No		Strong	Moderate	Yes	Yes	Strong	Yes	Yes	Strong	Individual	Individual	Yes	Strong	Significantly higher prevalence among pigs that live closer to a tapeworm carrier	Pig >500m away from carrier			Reference
																																Pig 2-500m away from carrier	0.002	3.32	26.3	208
																																Pig lives at carrier's house	<0.001	47.4	516	5600
Dogs -> pig cysticercosis
#	Paper citation	Language	Test used	Study/data design	Population	Setting	Country	WHO region	World Income level	Countable results?	EPHPP Q1 (representitive)	EPHPP Q2 (targeted)	Exposure	Biased selection w/exposure?	Outcome	Biased selection w/outcome?	Possible problematic selection bias?	Describe effects (do they cancel? Opposite directions? If describe sampling but not prortion relative to sample -assess with exposure. If truly not enough information/very poor, weak = possible problematic bias	EPHPP A (population)	EPHPP B (study design)	EPHPP E1.1 (E validity)	EPHPP E2.1 (E reliability)	EPHPP E.1 (E data collection)	EPHPP E1.2 (O validity)	EPHPP E2.2 (O reliability)	EPHPP E.2 (O data collection)	EPHPP H (exposure unit)	EPHPP H (analysis unit)	EPHPP H (unit match)	Evidence quality	Paper results	Risk group	p-value	Lower bound	OR point estimate*	Upper bound
Z1	Adesokan & Adeyoye 2019. Porcine cysticercosis in slaughtered pigs and factors related to Taenia solium transmission amongst abattoir workers in Ibadan, Nigeria	English	Meat inspection (tongue was not inspected)	Cross-sectional	250 pigs randomly selected among al pigs brought to slaughter at Bodija Municipal Abattoir in Ibadan, Nigeria	Urban	Nigeria	Africa	Lower middle	No	Not likley	Can't tell	Dogs	Can't tell - no information on how data collected	Pig cysticercosis	Possible	Yes		Weak	Moderate	Can't tell - no information given	Can't tell	Weak	No	Can't tell	Weak	Can't tell	Individual	Can'ttell	Weak	Authors suggest in discussion that the lower prevalence in the studied region (relative to other studies in different areas) is because the high number of dogs that compete with pigs to eat human feces
Early weaning -> parasites (not T. solium)
#	Paper citation	Language	Test used	Study/data design	Population	Setting	Country	WHO region	World Income level	Countable results?	EPHPP Q1 (representitive)	EPHPP Q2 (targeted)	Exposure	Biased selection w/exposure?	Outcome	Biased selection w/outcome?	Possible problematic selection bias?	Describe effects (do they cancel? Opposite directions? If describe sampling but not prortion relative to sample -assess with exposure. If truly not enough information/very poor, weak = possible problematic bias	EPHPP A (population)	EPHPP B (study design)	EPHPP E1.1 (E validity)	EPHPP E2.1 (E reliability)	EPHPP E.1 (E data collection)	EPHPP E1.2 (O validity)	EPHPP E2.2 (O reliability)	EPHPP E.2 (O data collection)	EPHPP H (exposure unit)	EPHPP H (analysis unit)	EPHPP H (unit match)	Evidence quality	Paper results	Risk group	p-value	Lower bound	OR point estimate*	Upper bound
Z2	Ajobo et al 2020. Epidemiology of infections with zoonotic pig parasites in Enugu State, Nigeria	English	Post-mortem exam of meat and organs for cysts	Cross-sectional	342 pig carcasses at randomly-selected slaughter slabs in Engu State, Nigeria. All pigs slaugtered on the days of visits were included.	Urban	Nigeria	Africa	Lower middle	Yes	Very likely	Can't tell	Early weaning	No	Other pig parasites	no	No		Moderate	Moderate	Yes	Yes	Strong	No - if copro for Ascaris insensitive like it is for T. solium	Can't tell	Weak	Household	Individual	no	Weak	Significantly higher chance of being positive for Ascaris among farms that do not wean their pigs early. Results calculated from Table 5.	Does not wean pigs early	0021	1.17	2.70	6.21
Education -> current pig raising
#	Paper citation	Language	Test used	Study/data design	Population	Setting	Country	WHO region	World Income level	Countable results?	EPHPP Q1 (representitive)	EPHPP Q2 (targeted)	Exposure	Biased selection w/exposure?	Outcome	Biased selection w/outcome?	Possible problematic selection bias?	Describe effects (do they cancel? Opposite directions? If describe sampling but not prortion relative to sample -assess with exposure. If truly not enough information/very poor, weak = possible problematic bias	EPHPP A (population)	EPHPP B (study design)	EPHPP E1.1 (E validity)	EPHPP E2.1 (E reliability)	EPHPP E.1 (E data collection)	EPHPP E1.2 (O validity)	EPHPP E2.2 (O reliability)	EPHPP E.2 (O data collection)	EPHPP H (exposure unit)	EPHPP H (analysis unit)	EPHPP H (unit match)	Evidence quality	Paper results	Risk group	p-value	Lower bound	OR point estimate*	Upper bound
Z83	Maridadi et al 2011. Knowledge and Practices Relating to T. solium Cysticercosis-Taeniasis among Smallholder Farms in Selected Villages in Kilolo District in Iringa Region in Southern Highlands of Tanzania. International Journal of Animal and Veterinary Advances, 3(3): 196-201	English	Interviews	Cross-sectional	80 randomly-selected households	Rural	Tanzania	Africa	Lower middle	Yes	Very likley - does not describe any exclusion criteria however very little information given on how these participants were selected	Can't tell	education	No	curent pig raising	no	No		Moderate	Moderate	Yes	Yes	Strong	Yes	Yes	Strong	Individual	Individual	Yes	Strong	No significant differences in the education level of pig-keeping and non-pig-keeping respondents. Results from Table 1.	Education level	Chi-square value		2.80
Education -> human cysticercosis
#	Paper citation	Language	Test used	Study/data design	Population	Setting	Country	WHO region	World Income level	Countable results?	EPHPP Q1 (representitive)	EPHPP Q2 (targeted)	Exposure	Biased selection w/exposure?	Outcome	Biased selection w/outcome?	Possible problematic selection bias?	Describe effects (do they cancel? Opposite directions? If describe sampling but not prortion relative to sample -assess with exposure. If truly not enough information/very poor, weak = possible problematic bias	EPHPP A (population)	EPHPP B (study design)	EPHPP E1.1 (E validity)	EPHPP E2.1 (E reliability)	EPHPP E.1 (E data collection)	EPHPP E1.2 (O validity)	EPHPP E2.2 (O reliability)	EPHPP E.2 (O data collection)	EPHPP H (exposure unit)	EPHPP H (analysis unit)	EPHPP H (unit match)	Evidence quality	Paper results	Risk group	p-value	Lower bound	OR point estimate*	Upper bound
2	Carabin H, Millogo A, Praet N, et al. Seroprevalence to the antigens of Taenia solium cysticercosis among residents of three villages in Burkina Faso: a cross-sectional study. PLoS Negl Trop Dis 2009; 3: e555.	English	Antigen-ELISA (Brandt et al 1992, Van Kerckhoven et al 1998)	Cross-sectional	757 people. Total population was one person selected at random from each concession (Batondo and Nyonyogo) or from a random 50% of concessions (Pabré). Sample is 85.2% of the 888 people interviewed for the study.	Rural	Burkina Faso	Sub-Saharan Africa	Low income	Yes	Very likely	80-100%	Education	No	Human cysticercosis	No	No	Households and participants were selected at random. Table 1 shows that more educated participants were slightly more willing to provide a blood sample, but this difference is small and likely not problematic.	Strong	Moderate	Yes	Yes	Strong	Yes	Can't tell	Moderate	Individual	Individual	Yes	Strong	No significant association with whether someone had some or no schooling. Results calculated from Table 2.	Some schooling		0.3	0.59	1.17
14	Sanchez AL, Lindback J, Schantz PM, et al. A population-based, case-control study of Taenia solium taeniasis and cysticercosis. Ann Trop Med Parasitol 1999; 93: 247-58.	English	Antibody-EITB (Tsang et al 1989, Wilson et al 1991). Children <2 years old were excluded.	Cross-sectional	480 people from randomly-selected households (97/101 selected households; 96.0% recruitment rate)	Rural	Honduras	Latin America and Caribbean	Lower middle income	No	Somewhat likely	80-100%	Education (literacy)	No	Human cysticercosis	No	No	Almost all approached houses (97/101) agreed to participate	Moderate	Moderate	Yes	Yes	Strong	Yes	Can't tell	Moderate	Individual	Individual	Yes	Strong	No significant association with literacy. Results from text on page 250. Not enough information to determine which was the reference group.	Unknown		0.55	0.99	1.77
16	Sanchez AL, Medina MT, Ljungstrom I. Prevalence of taeniasis and cysticercosis in a population of urban residence in Honduras. Acta Trop 1998; 69: 141-9.	English	Antibody-EITB (Tsang et al 1989). Test manufactured by Immunetics (Cambridge, MA).	Cross-sectional	363 volunteers (82% male, all urban). Authors say that all people available were enrolled and approached for consent, but doesn't say that no one refused consent.	Urban	Honduras	Latin America and Caribbean	Lower middle income	No	Not likely	Can't tell/ Implied 100%	Education	No	H CC	No	No	Outcome is latent, so no influence. 71% of rural participants had elementary school educ or less, so military background probably did not restrict enrollment.	Weak	Moderate	Yes	Yes	Strong	Yes	Can't tell	Moderate	Individual	Individual	Yes	Modearte	Significantly higher odds with no more than an elementary school education, per text on pages 145-146.	No more than elementary school education		1.33	2.5	4.69
20	Gomes I, Veiga M, Embirucu EK, Rabelo R, Mota B, Meza-Lucas A, et al. Taeniasis and cysticercosis prevalence in a small village from Northeastern Brazil. Arq Neuropsiquiatr. 2002;60(2-A):219-23. PubMed PMID: 12068348.	English	Antibody-EITB (Tsang et al 1989)	Cross-sectional	602 people identified by random sampling of families (66.9% of the ~900 people identified in initial sampling)	Rural	Brazil	Latin America and Caribbean	Upper middle income	Yes	Very likely	60-79%	Edutaion	No	Human cysticercosis	No	No	Families were recruited by random selection, and recruitment rate was likely high (implied 175/180 consented). Likely no relationship between selection and exposure or outcome	Moderate	Moderate	Yes	Yes	Strong	Yes	Can't tell	Moderate	Individual	Individual	Yes	Strong	No significant association with whether someone had completed primary school. P-value from Table 3. Results calculated from Table 3	Completed primary school	1	0.35	1.06	3.22
25	Moro PL, Lopera L, Bonifacio N, et al. Taenia solium infection in a rural community in the Peruvian Andes. Ann Trop Med Parasitol 2003; 97: 373-9.	English	Antibody-EITB (Tsang et al 1989). Children <4 years old were not sampled.	Cross-sectional	317 volunteers (67% of the 472 eligible villagers)	Rural	Peru	Latin America and Caribbean	Upper middle income	No	Somewhat likely	60-79%	Education	No	Human cysticercosis	No	No	No evidence exposure or outcome was associated with selection	Moderate	Moderate	Yes	Yes	Strong	Yes	Can't tell	Moderate	Individual	Individual	Yes	Strong	Significantly higher odds with no more than an elementary school education, per Table 2. Reporting crude OR in this table because the talbe doesn't explain what was adjusted for in the adjusted OR.	No more than elementary school education		1.09	2.68	6.53
194	Wardrop NA, Thomas LF, Atkinson PM, de Glanville WA, Cook EA, Wamae CN, et al. The Influence of Socio-economic, Behavioural and Environmental Factors on Taenia spp. Transmission in Western Kenya: Evidence from a Cross-Sectional Survey in Humans and Pigs. PLoS neglected tropical diseases. 2015;9(12):e0004223. Epub 2015/12/08. doi: 10.1371/journal.pntd.0004223. PubMed PMID: 26641459; PubMed Central…	English	HP10 antigen-ELISA (Krecek et al 2011, Sciutto et al 1998, Fleury et al 2007, Ferrer et al 2005)	Cross-sectional	2087 people (all people living within randomly-selected houses). This sample is 98.8% of the 2113 people in the study. Children <5 years old and pregnant women in their third trimester were excluded.	Rural	Kenya	Sub-Saharan Africa	Lower middle income	Yes	Somewhat likely	80-100%	Education	No	Human cysticercosis	No	No	Nearly all of the human population participated. No selection bias.	Moderate	Moderate	Yes	Yes	Strong	Can't tell	Can't tell	Weak	Individual	Individual	Yes	Moderate	No significant association with education level. Results calculated from Table 2 (multivariate adjusted results).	No education			Reference
																																Primary education		0.47	0.72	1.1
																																Secondary education		0.33	0.65	1.3
																																> Secondary education		0.31	0.91	2.69
222	Carabin H, Millogo A, Cisse A, Gabriel S, Sahlu I, Dorny P, et al. Prevalence of and Factors Associated with Human Cysticercosis in 60 Villages in Three Provinces of Burkina Faso. PLoS neglected tropical diseases. 2015;9(11):e0004248. Epub 2015/11/21. doi: 10.1371/journal.pntd.0004248. PubMed PMID: 26588468; PubMed Central PMCID: PMCPMC4654529	English	B158/B60 antigen-ELISA (Dorny et al 2004). Children <5 years old were not sampled.	Cross-sectional	3593 people (1 randomly-selected per household) (74.9% of the 4795 people who consented to any part of the study)	Rural	Burkina Faso	Sub-Saharan Africa	Low income	Yes	Somewhat likely	60-79%	Education	No	Human cysticercosis	No	No	Participants are randomly-selected people from randomly-selected households and concessions. No selection bias.	Moderate	Moderate	Yes	Yes	Strong	Yes	Can't tell	Moderate	Individual	Individual	Yes	Strong	No significant association with having ever attended school. Results calculated from Table 2	School attendance		0.46	0.71	1.09
266	Rebecca WP, Eugene, II, Joshua K. Seroprevalence of antibodies (IgG) to Taenia solium among pig rearers and associated risk factors in Jos metropolis, Nigeria. J Infect Dev Ctries. 2013;7(2):67-72. Epub 2013/02/19. doi: 10.3855/jidc.2309. PubMed PMID: 23416651	English	Antibody-ELISA (no reference given)	Cross-sectional	125 pig farmers >15 years old. Consent propotion unknown.	Urban	Nigeria	Sub-Saharan Africa	Lower middle income	Yes	Not likely	Can't tell/ Implied 100%	Education	Direct possible	H CC	No	No	Only adults of a certain profession were selected, and age and profession likely has a strong association with education	Weak	Moderate	Yes	Yes	Strong	No	Can't tell	Weak	Individual	Individual	Yes	Weak	No significant association with education level. P-values are from Table 1. Results calculated from Table 1.	No education			Reference
																																Primary	0.13	0.64	3.46	18.65
																																Secondary	0.7	0.25	1.46	8.52
																																Tertiary	0.3		No cases
579	Cao WC, van der Ploeg CP, Gao CL, Xu JF, Cao XC, Cui ZH, et al. Seroprevalence and risk factors of human cysticercosis in a community of Shandong, China. Southeast Asian J Trop Med Public Health. 1996;27(2):279-85. Epub 1996/06/01. PubMed PMID: 9279990	English	Antibody-IFA (Wen et al 1990) with confirmation by antibody-EITB (Baily et al 1988)	Cross-sectional	2898 people (volunteers, includes the category of pre-school children). This is 40.5% of the 7161 people living in the community.	Urban	China	East Asia and Pacific	Upper middle income	Yes	Very likely	<60%	Education	No	H CC	No	No	From Table 1, it looks like education did not influence consent (good distribution across most groups). Outcome is latent and should not have been influenced by selection	Weak	Moderate	Yes	Yes	Strong	No	Can't tell	Weak	Individual	Individual	Yes	Weak	No significant association with education level. Results are from Table 1. (All calculated results match except High School: OR 1.16, 95%CI 0.42, 3.17)	Pre-school children			Reference
																																Illiterate		0.64	1.39	3.05
																																Primary		0.28	0.64	1.44
																																Secondary		0.56	1.17	2.47
																																High school		0.42	1.15	3.14
																																Bachelor's degree			No cases
581	Carrique-Mas J, Iihoshi N, Widdowson MA, Roca Y, Morales G, Quiroga J, et al. An epidemiological study of Taenia solium cysticercosis in a rural population in the Bolivian Chaco. Acta Trop. 2001;80(3):229-35. Epub 2001/11/09. PubMed PMID: 11700180	English	Antibody-ELISA (Larralde et al 1986)	Cross-sectional	182 people selected by stratified random sampling of households. Consent proportion unknown.	Rural	Bolivia	Latin America and Caribbean	Lower middle income	Yes	Very likely	Can't tell/ Implied 100%	Education	No	Human cysticercosis	No	No	No evidence of association between selection and exposure or outcome	Moderate	Moderate	Yes	Yes	Strong	No	Can't tell	Weak	Individual	Individual	Yes	Moderate	Significant negative association with education per text on page 232, but no significant effect according to the calculated ORs. Results calculated from text on page 232 (results among adults >26 years old)	Illiterate			Reference
																																Primary		0.25	0.55	1.22
																																Secondary		0.13	0.37	1.06
																																University		0.06	0.27	1.08
874	Sahu PS, Lim YAL, Ngui R, Mahmud R. Serological evidence of exposure and possible Taenia solium larval infection in Orang Asli communities of Peninsular Malaysia. Trop Biomed. 2016;33(1):170-9. PubMed PMID: WOS:000379017800020	English	Antibody-ELISA (NovaTec Diagnostics, Germany)	Cross-sectional	522 randomly-selected people. 73.6% are <13 years old. Unknown consent proportion.	Rural	Malaysia	East Asia and Pacific	Upper middle income	Yes	Not likely	Can't tell/ Implied 100%	Education	No	Human cysticercosis	No	No	No selection bias since selection was random	Weak	Moderate	Yes	Yes	Strong	No	Can't tell	Weak	Individual	Individual	Yes	Weak	No significant association with education level. P-value from Table 3. Results calculated from Table 3. Population is heavily skewed towards children.	Formal educaion	0.397	0.49	1.7	5.91
963	Aranda-Alvarez JG, Tapia-Romero R, Alcantara-Anguiano I, Meza-Lucas A, Mata-Ruiz O, Celis-Quintal G, et al. Human cysticercosis: risk factors associated with circulating serum antigens in an open community of San Luis Potosi, Mexico. Ann Trop Med Parasitol. 1995;89(6):689-92. PubMed PMID: CABI:19960801486	English	Antibody-ELISA (Espinoza et al 1986). An antigen-ELISA was also used, but its results were not reported for this potential association. Children ≤14 years old were not sampled.	Cross-sectional	900 people selected with simple random sampling. Unknown consent proportion.	Urban	Mexico	Latin America and Caribbean	Upper middle income	No	Not likely	Can't tell/ Implied 100%	Literacy	Direct possible	H CC	No	No	Only adults were selected, and age likely has a strong effect on education	Weak	Moderate	Yes	Yes	Strong	No	Can't tell	Weak	Individual	Individual	Yes	Weak	Higher odds of antibody-ELISA positivity among those who were illiterate, per text on page 690. The referent group is not stated clearly, but illiterate is implied to be the at-risk group.	Illiterate	<0.001	1.83	4.25	9.9
1712	Dermauw V, Carabinc C, Rasmané G et al. 2018. Factors associated with the 18 months cumulative incidence of active infetion with Taenia solium cysticercosis: a cohort study among residents of 60 villages of Burkina Faso. American Journal of Tropical Medicine and Hygiene - Accepted, but not yet published.	English	B158/B60 antigen-ELISA	Cohort	2060 people identified by stratified random sampling of concessions (1 per household). >= 5 years.Unknown consent proportion.	Rural	Burkina Faso	Sub-Saharan Africa	Low income	Yes	Somewhat likely	Can't tell/ Implied 100%	Education	No	Human cysticercosis	No	No	Randomly-selected participants from randomly-selected households	Moderate	Moderate	Yes	Yes	Strong	Yes	Can't tell	Moderate	Individual	Individual	Yes	Strong	No significant association with school attendance. Results calculated from Table 4.	Ever attended school		0.33	0.59	1.06
Z15	Ng-Nguyen et al 2018. The epidemiology of Taenia spp. Infection and Taenia solium cysticerci exposure in humans in the Central Highalnds of Vietnam. BMC Infectious Diseasess 18:527	English	LLGP Ab-EITB (Tsang et al 1989, Noh et al 2014)	Cross-sectional	342 people in 190 households selected at random by the village head in six villages in Dak Lak province, Central Highlands, Vietnam. Participants were sampled betwen May and October 2015. Participants were healthy, not pregnant, and >7 years old.	Rural	Vietnam	Southeast Asia	Lower middle income	No	Somewhat likely	Can't tell/Implied 100%	Educational level	No	Human cysticercosis	No	No	No apparent associatioin between selection and exposure or outcome	Moderate	Moderate	Yes	Can't tell	Moderate	Yes	Can't tel	Moderate	Individual	Individual	Yes	Strong	No significant association between education level and cysticercosis in the authors' combined model.
Z48	de Glanville et al 2018. General contextual effects on neglected tropical disease risk in rural Kenya. PLOS Neglected Tropical Diseases 12(12): e0007016	English	HP10 Ag-ELISA	Cross-sectional	2113 people in Kenya. Households were sampled proportionate to the local cattle population.	Rural	Kenya	Africa	Lower middle income	No	Somewhat likely	Can't tell/Implied 100%	Educational level	No	Human cysticercosis	No	No	No evident association between selection and exposure	Moderate	Moderate	Yes	Can't tell	Moderate	Can't tell	Can't tel	Weak	Individual	Individual	Yes	Moderate	Highest prevalence among those with no education (95% for none, 62% for primary, 6.7% for secondary). Cannot determine whetther this difference is significant from the results in Table 1.
Z31	Sandy et al 2018. Habit of cooking pork on hot stones as main risk of cysticercosis. Universa Medicina 37(2): 88-96	English	In-house Ab-ELISA (Characteristics included in the paper)	Cross-sectional	7874 people at least 5 years old and living at pig farms from 10 districts in Papua province, Indonesia surveyed in March 2016	Rural	Indonesia	Southeast Asia	Upper middle income	Yes	Somewhat likely	Can't tell/Implied 100%	Educational level	No	Human cysticercosis	No	No	No apparent association between educational level and volunteering, and human cysticercosis is latent	Moderate	Moderate	Yes	Can't tell	Moderate	Yes	Can't tell	Moderate	Individual	Individual	Yes	Strong	Significantly higher prevalence among those with no school or elementary school only.	Not more than elementary school education	0.042	1.01	1.31	1.70
Education -> pig cysticercosis
#	Paper citation	Language	Test used	Study/data design	Population	Setting	Country	WHO region	World Income level	Countable results?	EPHPP Q1 (representitive)	EPHPP Q2 (targeted)	Exposure	Biased selection w/exposure?	Outcome	Biased selection w/outcome?	Possible problematic selection bias?	Describe effects (do they cancel? Opposite directions? If describe sampling but not prortion relative to sample -assess with exposure. If truly not enough information/very poor, weak = possible problematic bias	EPHPP A (population)	EPHPP B (study design)	EPHPP E1.1 (E validity)	EPHPP E2.1 (E reliability)	EPHPP E.1 (E data collection)	EPHPP E1.2 (O validity)	EPHPP E2.2 (O reliability)	EPHPP E.2 (O data collection)	EPHPP H (exposure unit)	EPHPP H (analysis unit)	EPHPP H (unit match)	Evidence quality	Paper results	Risk group	p-value	Lower bound	OR point estimate*	Upper bound
1671	Kungu JM, Dione MM, Ejobi F et al. 2017. Risk factors, perceptions and practices associated with Taenioa solium cysticercosis and its control in the smallholder pig production systems in Uganda: a cross-sectional survey. BMC Infect Dis; 17(1):1	English	HP10 antigen-ELISA (Leslie et al 1989) and B158/B60 antigen-ELISA (ApDia, 2004). Results were combined (positive on either test counted towards total)	Cross-sectional	1093 pigs (1 each from randomly-selected households). 1096/1185 households with pigs sampled also agreed to interview. Unknown how many households refused pig sampling.	Rural and urban	Uganda	Sub-Saharan Africa	Low income	Yes	Very likely	Can't tell/ Implied 100%	Education	No	Pig cysticercosis	No	No	Pigs were selected randomly from selected households	Moderate	Moderate	Yes	Yes	Strong	No	Can't tell	Weak	Household/Concession	Household/Concession	Yes	Moderate	No significant association with farmer's education. Results calculated from Table 3.	No education			Reference
																																Primary		0.68	1.33	2.6
																																Secondary		0.6	1.22	2.46
																																Tertiary		0.98	2.24	5.11
1671	Kungu JM, Dione MM, Ejobi F et al. 2017. Risk factors, perceptions and practices associated with Taenioa solium cysticercosis and its control in the smallholder pig production systems in Uganda: a cross-sectional survey. BMC Infect Dis; 17(1):1	English	HP10 antigen-ELISA (Leslie et al 1989) and B158/B60 antigen-ELISA (ApDia, 2004). Results were combined (positive on either test counted towards total)	Cross-sectional	1091 pigs (1 each from randomly-selected households). 1096/1185 households with pigs sampled also agreed to interview. Unknown how many households refused pig sampling.	Rural and urban	Uganda	Sub-Saharan Africa	Low income	Yes	Very likely	Can't tell/ Implied 100%	Education	No	Pig cysticercosis	No	No	Pigs were selected randomly from selected households	Moderate	Moderate	Yes	Yes	Strong	No	Can't tell	Weak	Household/Concession	Household/Concession	Yes	Moderate	No significant association with whether the farmer had had training in pig management. Results calculated from Table 3.	No training		0.66	0.95	1.36
Education -> self-dewormings
#	Paper citation	Language	Test used	Study/data design	Population	Setting	Country	WHO region	World Income level	Countable results?	EPHPP Q1 (representitive)	EPHPP Q2 (targeted)	Exposure	Biased selection w/exposure?	Outcome	Biased selection w/outcome?	Possible problematic selection bias?	Describe effects (do they cancel? Opposite directions? If describe sampling but not prortion relative to sample -assess with exposure. If truly not enough information/very poor, weak = possible problematic bias	EPHPP A (population)	EPHPP B (study design)	EPHPP E1.1 (E validity)	EPHPP E2.1 (E reliability)	EPHPP E.1 (E data collection)	EPHPP E1.2 (O validity)	EPHPP E2.2 (O reliability)	EPHPP E.2 (O data collection)	EPHPP H (exposure unit)	EPHPP H (analysis unit)	EPHPP H (unit match)	Evidence quality	Paper results	Risk group	p-value	Lower bound	OR point estimate*	Upper bound
Z18	Openshaw et al 2018. Prevalence and risk factors for Taenia solium cysticercosis in school-aged children: a school-based study in western Sichuan province, People's Republic of China. PLoS NTD 12(5): e0006465	English	Ab-ELISA	Cross-sectional	2887 fifth- and sixth-grade children in 27 schools in Sichuan province, China in November 2015	Rural	China	Western Pacific	Upper middle	Yes	Not likely	80-100% (most students agreed)	Education	No	self deworming	Yes - as schools were selected based on road accesibility - possible in regions not selected access to anti-helminthic drugs is reduced	No		Weak	Moderate	Yes	Yes	Strong	Yes	Can't tell	Moderate	Individual	Individual	Yes	Moderate	Children whose parents were educate were more likey to have had an antihelminthic. Results from Table 4. Results come from a model that accounts for clustering by school	No formal education			Reference
																																Some primary school		0.69	0.94	1.28
																																Primary school		0.96	1.33	1.86
																																Junior high school		1.08	1.60	2.38
																																High school or higher		1.28	2.37	3.79
																																Unknown		0.82	1.34	2.20
Education -> taeniasis
#	Paper citation	Language	Test used	Study/data design	Population	Setting	Country	WHO region	World Income level	Countable results?	EPHPP Q1 (representitive)	EPHPP Q2 (targeted)	Exposure	Biased selection w/exposure?	Outcome	Biased selection w/outcome?	Possible problematic selection bias?	Describe effects (do they cancel? Opposite directions? If describe sampling but not prortion relative to sample -assess with exposure. If truly not enough information/very poor, weak = possible problematic bias	EPHPP A (population)	EPHPP B (study design)	EPHPP E1.1 (E validity)	EPHPP E2.1 (E reliability)	EPHPP E.1 (E data collection)	EPHPP E1.2 (O validity)	EPHPP E2.2 (O reliability)	EPHPP E.2 (O data collection)	EPHPP H (exposure unit)	EPHPP H (analysis unit)	EPHPP H (unit match)	Evidence quality	Paper results	Risk group	p-value	Lower bound	OR point estimate*	Upper bound
20	Gomes I, Veiga M, Embirucu EK, Rabelo R, Mota B, Meza-Lucas A, et al. Taeniasis and cysticercosis prevalence in a small village from Northeastern Brazil. Arq Neuropsiquiatr. 2002;60(2-A):219-23. PubMed PMID: 12068348.	English	Coproantigen ELISA (Aranda-Alvarez et al 1995)	Cross-sectional	505 people selected by random sampling of households (56% of the ~900 people [180 families] originally selected for this study)	Rural	Brazil	Latin America and Caribbean	Upper middle income	Yes	Very likely	<60%	Education	No	Taeniasis	No	No	Families were originally randomly-selected. According to Table 2, there is a good distribution of age and education, so likely (1) no age skew and (2) no major effect of education on consent.	Weak	Moderate	Yes	Yes	Strong	No	Can't tell	Weak	Individual	Individual	Yes	Weak	No significant association with level of education. Results calculated from Table 3. P-value from Table 3.	Completed primary school or higher	1	0.35	1.06	3.22
238	Mohan VR, Jayaraman T, Babu P, Dorny P, Vercruysse J, Rajshekhar V. Prevalence and risk factors for Taenia solium taeniasis in Kaniyambadi block, Tamil Nadu, South India. Indian journal of public health. 2014;58(3):202-3. Epub 2014/08/15. doi: 10.4103/0019-557x.138638. PubMed PMID: 25116828	English	Coproantigen ELISA (Allan et al 1996)	Cross-sectional	1025 people selected by cluster sampling of households. Unknown consent proportion. Children <2 years old and adults >60 years old were excluded.	Peri-urban	India	South Asia	Lower middle income	Yes	Somewhat likely	Can't tell/ Implied 100%	Education	No	Taeniasis	No	No	Sampling system is barely described, but clustered random sampling seems unlikely to cause bias	Moderate	Moderate	Yes	Yes	Strong	No	Can't tell	Weak	Individual	Individual	Yes	Moderate	No significant association with level of education. Results calculated from Table 1.	6th standard education and higher		0.42	0.87	1.81
Education -> TSCT knowledge
#	Paper citation	Language	Test used	Study/data design	Population	Setting	Country	WHO region	World Income level	Countable results?	EPHPP Q1 (representitive)	EPHPP Q2 (targeted)	Exposure	Biased selection w/exposure?	Outcome	Biased selection w/outcome?	Possible problematic selection bias?	Describe effects (do they cancel? Opposite directions? If describe sampling but not prortion relative to sample -assess with exposure. If truly not enough information/very poor, weak = possible problematic bias	EPHPP A (population)	EPHPP B (study design)	EPHPP E1.1 (E validity)	EPHPP E2.1 (E reliability)	EPHPP E.1 (E data collection)	EPHPP E1.2 (O validity)	EPHPP E2.2 (O reliability)	EPHPP E.2 (O data collection)	EPHPP H (exposure unit)	EPHPP H (analysis unit)	EPHPP H (unit match)	Evidence quality	Paper results	Risk group	p-value	Lower bound	OR point estimate*	Upper bound
Z1	Adesokan & Adeyoye 2019. Porcine cysticercosis in slaughtered pigs and factors related to Taenia solium transmission amongst abattoir workers in Ibadan, Nigeria	English	Meat inspection (tongue was not inspected)	Cross-sectional	250 pigs randomly selected among al pigs brought to slaughter at Bodija Municipal Abattoir in Ibadan, Nigeria	Urban	Nigeria	Africa	Lower middle	Yes	Not likely	Can't tell	Education	No	Cysticercosis knowledge	No	No		Weak	Moderate	Yes	Yes	Strong	Yes - questionnaire validated and pretested	Yes	Strong	Individual	Individual	Yes	Moderate	No significant association between education level and TSCT knowledge. Results from Table 2.	All education groups	0.119
																																No formal education (Odds of GOOD knowledge)			Reference
																																Primary-level education (Odds of GOOD knowledge)		0.91	3.04	10.1
																																Post-primary education (Odds of GOOD knowledge)		0.87	3.29	12.4
Z83	Maridadi et al 2011. Knowledge and Practices Relating to T. solium Cysticercosis-Taeniasis among Smallholder Farms in Selected Villages in Kilolo District in Iringa Region in Southern Highlands of Tanzania. International Journal of Animal and Veterinary Advances, 3(3): 196-201	English	Interviews	Cross-sectional	80 randomly-selected households	Rural	Tanzania	Africa	Lower middle	Yes	Very likley - does not describe any exclusion criteria however very little information given on how these participants were selected	Can't tell	Education	No	Cysticercosis knowledge	no	No		Moderate	Moderate	Yes	Yes	Strong	Yes	Yes	Strong	Individual	Individual	Yes	Strong	Respondents with at least some education were significantly more knowledgeable about the T. solium life cycle than respondents with no educaiton. Results from Table 2. No indiviual data available
Epilepsy -> TSCT knowledge
#	Paper citation	Language	Test used	Study/data design	Population	Setting	Country	WHO region	World Income level	Countable results?	EPHPP Q1 (representitive)	EPHPP Q2 (targeted)	Exposure	Biased selection w/exposure?	Outcome	Biased selection w/outcome?	Possible problematic selection bias?	Describe effects (do they cancel? Opposite directions? If describe sampling but not prortion relative to sample -assess with exposure. If truly not enough information/very poor, weak = possible problematic bias	EPHPP A (population)	EPHPP B (study design)	EPHPP E1.1 (E validity)	EPHPP E2.1 (E reliability)	EPHPP E.1 (E data collection)	EPHPP E1.2 (O validity)	EPHPP E2.2 (O reliability)	EPHPP E.2 (O data collection)	EPHPP H (exposure unit)	EPHPP H (analysis unit)	EPHPP H (unit match)	Evidence quality	Paper results	Risk group	p-value	Lower bound	OR point estimate*	Upper bound
217	Edia-Asuke AU, Inabo HI, Mukaratirwa S, Umoh VJ, Whong CM, Asuke S, et al. Seroprevalence of human cysticercosis and its associated risk factors among humans in areas of Kaduna metropolis, Nigeria. J Infect Dev Ctries. 2015;9(8):799-805. Epub 2015/09/01. doi: 10.3855/jidc.5415. PubMed PMID: 26322870	English	Structured questionnaire. All participants ate pork, were in close contact with someone who ate pork, or raised pigs at home.	Cross-sectional	300 randomly-selected people. No information on how many were approached and refused consent.	Urban	Nigeria	Sub-Saharan Africa	Lower middle income	No	Not likely	Can't tell/ Implied 100%	History of epilepsy	Direct possible	CC knowledge	Direct possible	Yes	While participants were selected randomly, it's possible that people with a history of epilepsy or those who know about CC may have been more willing to participate. Cannot assume no association without information on how few people refused consent when approached.	Weak	Moderate	No	Yes	Weak	Yes	Yes	Strong	Individual	Individual	Yes	Weak	No significant association between history of epilepsy and cysticercosis knowledge. P-value from Table 4. Not enough information with which to calculate an odds ratio.	History of epilepsy	0.529
Farm crops -> human cysticercosis
#	Paper citation	Language	Test used	Study/data design	Population	Setting	Country	WHO region	World Income level	Countable results?	EPHPP Q1 (representitive)	EPHPP Q2 (targeted)	Exposure	Biased selection w/exposure?	Outcome	Biased selection w/outcome?	Possible problematic selection bias?	Describe effects (do they cancel? Opposite directions? If describe sampling but not prortion relative to sample -assess with exposure. If truly not enough information/very poor, weak = possible problematic bias	EPHPP A (population)	EPHPP B (study design)	EPHPP E1.1 (E validity)	EPHPP E2.1 (E reliability)	EPHPP E.1 (E data collection)	EPHPP E1.2 (O validity)	EPHPP E2.2 (O reliability)	EPHPP E.2 (O data collection)	EPHPP H (exposure unit)	EPHPP H (analysis unit)	EPHPP H (unit match)	Evidence quality	Paper results	Risk group	p-value	Lower bound	OR point estimate*	Upper bound
Z18	Openshaw et al 2018. Prevalence and risk factors for Taenia solium cysticercosis in school-aged children: a school based study in western Sichuan, People's Republic of China. PLOS Neglected Tropical Diseases 12(5): e0006465	English	In-house Ab-ELISA (Characteristics written in Sako et al 2013, PMID: 23790268)	Cross-sectional	2887 fifth- and sixth-grade children in 27 schools in Sichuan province, China in November 2015	Rural	China	Western Pacific		Yes	Not likely	80-100%	Household reports growing crops	No	Human cysticercosis	No	No	Nearly all eligible students were selected, so no selection bias	weak	moderate	yes	can't tell	moderate	no	yes	weak	household	individual	no	weak	No significant association with whether the family reported growing crops	Grows crops at home	0.10	0.90	1.69	3.15
Flies -> eggs in environment
#	Paper citation	Language	Test used	Study/data design	Population	Setting	Country	WHO region	World Income level	Countable results?	EPHPP Q1 (representitive)	EPHPP Q2 (targeted)	Exposure	Biased selection w/exposure?	Outcome	Biased selection w/outcome?	Possible problematic selection bias?	Describe effects (do they cancel? Opposite directions? If describe sampling but not prortion relative to sample -assess with exposure. If truly not enough information/very poor, weak = possible problematic bias	EPHPP A (population)	EPHPP B (study design)	EPHPP E1.1 (E validity)	EPHPP E2.1 (E reliability)	EPHPP E.1 (E data collection)	EPHPP E1.2 (O validity)	EPHPP E2.2 (O reliability)	EPHPP E.2 (O data collection)	EPHPP H (exposure unit)	EPHPP H (analysis unit)	EPHPP H (unit match)	Evidence quality	Paper results	Risk group	p-value	Lower bound	OR point estimate*	Upper bound
815	Martinez MJ, De Aluja AS, Gemmell M. Failure to incriminate domestic flies (Diptera : Muscidae) as mechanical vectors of Taenia eggs (Cyclophyllidea : Taeniidae) in rural Mexico. Journal of medical entomology. 2000;37(4):489-91. doi: 10.1603/0022-2585-37.4.489. PubMed PMID: WOS:000089625300001	English	Dissection of captured flies (to find eggs in the gut) and sedimentation of legs (to find eggs carried on them). Dissection method verified by injecting two flies with T. saginata eggs.	Cross-sectional	1187 flies (guts) or 180 flies (legs) trapped in kitchens of "different homes". Unknown how many homes had flytraps.	Rural	Mexico	Latin America and Caribbean	Upper middle income	Yes	Very likely	Can't tell/ Implied 100%	Ambient flies	No	Eggs in environment	No	No	This is a mostly experimental (lab) study. No evidence of selection bias in sampling of flies	Moderate	Moderate	Yes	Yes	Strong	Yes	Yes	Strong	Individual	Individual	Yes	Strong	No caputured Musca domestica flies harbored Taenia eggs
Flooring material -> human cysticercosis
#	Paper citation	Language	Test used	Study/data design	Population	Setting	Country	WHO region	World Income level	Countable results?	EPHPP Q1 (representitive)	EPHPP Q2 (targeted)	Exposure	Biased selection w/exposure?	Outcome	Biased selection w/outcome?	Possible problematic selection bias?	Describe effects (do they cancel? Opposite directions? If describe sampling but not prortion relative to sample -assess with exposure. If truly not enough information/very poor, weak = possible problematic bias	EPHPP A (population)	EPHPP B (study design)	EPHPP E1.1 (E validity)	EPHPP E2.1 (E reliability)	EPHPP E.1 (E data collection)	EPHPP E1.2 (O validity)	EPHPP E2.2 (O reliability)	EPHPP E.2 (O data collection)	EPHPP H (exposure unit)	EPHPP H (analysis unit)	EPHPP H (unit match)	Evidence quality	Paper results	Risk group	p-value	Lower bound	OR point estimate*	Upper bound
14	Sanchez AL, Lindback J, Schantz PM, et al. A population-based, case-control study of Taenia solium taeniasis and cysticercosis. Ann Trop Med Parasitol 1999; 93: 247-58.	English	Antibody-EITB (Tsang et al 1989, Wilson et al 1991). Children <2 years old were excluded.	Cross-sectional	480 people from randomly-selected households (97/101 selected households; 96.0% recruitment rate)	Rural	Honduras	Latin America and Caribbean	Lower middle income	No	Somewhat likely	80-100%	Flooring material	No	Human cysticercosis	No	No	Almost all approached houses (97/101) agreed to participate	Moderate	Moderate	Yes	Yes	Strong	Yes	Can't tell	Moderate	Household/Concession	Individual	No	Moderate	Odds were not significantly different among those with different flooring materials. OR given in text on page 250, but no categories or direction were given.	Unknown		0.66	1.11	1.85
16	Sanchez AL, Medina MT, Ljungstrom I. Prevalence of taeniasis and cysticercosis in a population of urban residence in Honduras. Acta Trop 1998; 69: 141-9.	English	Antibody-EITB (Tsang et al 1989). Test manufactured by Immunetics (Cambridge, MA).	Cross-sectional	363 volunteers (82% male, all urban). Authors say that all people available were enrolled and approached for consent, but doesn't say that no one refused consent.	Urban	Honduras	Latin America and Caribbean	Lower middle income	No	Not likely	Can't tell/ Implied 100%	Floor at home	Indirect possible	H CC	No	No	Participants were recruited from a military base, so they have jobs and are paid. SES is probably related to flooring at home. Outcome is latent, so no impact	Weak	Moderate	Yes	Yes	Strong	Yes	Can't tell	Moderate	Household/Concession	Individual	No	Weak	Significantly higher odds among urban residents with an earthen floor. Results from text on page 145.	Earthen floor		1.28	2.48	4.73
581	Carrique-Mas J, Iihoshi N, Widdowson MA, Roca Y, Morales G, Quiroga J, et al. An epidemiological study of Taenia solium cysticercosis in a rural population in the Bolivian Chaco. Acta Trop. 2001;80(3):229-35. Epub 2001/11/09. PubMed PMID: 11700180	English	Antibody-ELISA (Larralde et al 1986)	Cross-sectional	447 people selected by stratified random sampling of households. Consent proportion unknown.	Rural	Bolivia	Latin America and Caribbean	Lower middle income	Yes	Very likely	Can't tell/ Implied 100%	Flooring material	No	Human cysticercosis	No	No	No evidence of association between selection and exposure or outcome	Moderate	Moderate	Yes	Yes	Strong	No	Can't tell	Weak	Household/Concession	Individual	No	Weak	No significant difference between those with an earthen floor and those with a cement floor. Results calculated from text on page 231.	Earthen floor		0.6	1.1	2.01
683	Sanchez AL, Gomez O, Allebeck P, Cosenza H, Ljungstrom L. Epidemiological study of Taenia solium infections in a rural village in Honduras. Ann Trop Med Parasitol. 1997;91(2):163-71. Epub 1997/03/01. PubMed PMID: 9307658	English	Modified antibody-ELISA (Larralde et al 1986)	Cross-sectional	526 people from randomly-selected households. Baseline survey only. Sample is 93.4% of the 562 people in the randomly-selected households. Children <1 year old were not sampled.	Rural	Honduras	Latin America and Caribbean	Lower middle income	No	Somewhat likely	80-100%	Flooring material	No	Human cysticercosis	No	No	Houses were randomly selected and it seems like most to all in selected households participated	Moderate	Moderate	Yes	Yes	Strong	No	Can't tell	Weak	Household/Concession	Individual	No	Weak	Significantly higher odds among those with an earthen floor. Results from Table 4.	Earthen floor		2.7	4.15	6.43
Flooring material -> pig cysticercosis
#	Paper citation	Language	Test used	Study/data design	Population	Setting	Country	WHO region	World Income level	Countable results?	EPHPP Q1 (representitive)	EPHPP Q2 (targeted)	Exposure	Biased selection w/exposure?	Outcome	Biased selection w/outcome?	Possible problematic selection bias?	Describe effects (do they cancel? Opposite directions? If describe sampling but not prortion relative to sample -assess with exposure. If truly not enough information/very poor, weak = possible problematic bias	EPHPP A (population)	EPHPP B (study design)	EPHPP E1.1 (E validity)	EPHPP E2.1 (E reliability)	EPHPP E.1 (E data collection)	EPHPP E1.2 (O validity)	EPHPP E2.2 (O reliability)	EPHPP E.2 (O data collection)	EPHPP H (exposure unit)	EPHPP H (analysis unit)	EPHPP H (unit match)	Evidence quality	Paper results	Risk group	p-value	Lower bound	OR point estimate*	Upper bound
213	Kabululu ML, Ngowi HA, Kimera SI, Lekule FP, Kimbi EC, Johansen MV. Risk factors for prevalence of pig parasitoses in Mbeya Region, Tanzania. Veterinary parasitology. 2015;212(3-4):460-4. Epub 2015/09/02. doi: 10.1016/j.vetpar.2015.08.006. PubMed PMID: 26324243	English	B158/B60 antigen-ELISA (Dorny et al 2004, Sikasunge et al 2007). Sows and gilts in late pregnancy and pigs >3 months old were not sampled.	Cross-sectional	482 pigs (up to four pigs per volunteer household in villages selected for their willingness to participate). Unknown consent percentage for households.	Rural	Tanzania	Sub-Saharan Africa	Low income	No	Somewhat likely	Can't tell/ Implied 100%	Flooring	No	Pig cysticercossi	No	No	No evidence of selection bias in this study, given the limited reporting of sampling methods	Moderate	Moderate	Yes	Yes	Strong	Can't tell	Can't tell	Weak	Household/Concession	Individual	No	Weak	No significant multivariate association with if the pen had a raised floor. Results from Table 1. Not enough information with which to calculate a univariate measure of association.	Raised floor (ground reference)		0.81	1.69	3.53
226	Braae UC, Harrison W, Lekule F, Magnussen P, Johansen MV. Feedstuff and poor latrines may put pigs at risk of cysticercosis--A case-control study. Veterinary parasitology. 2015;214(1-2):187-91. Epub 2015/08/26. doi: 10.1016/j.vetpar.2015.08.009. PubMed PMID: 26304509	English	Antigen-ELISA (Sikasunge et al 2007). Pregnant sows and pigs <2 months old were not sampled (same testing procedure as paper 251)	Case-control	93 households in a case-control study (volunteers, 87% of approached houses consented)	Rural	Tanzania	Sub-Saharan Africa	Low income	Yes	Somewhat likely	80-100%	Pen floor	No	Pig cysticercosis	Yes	No	Case-control study, so participants were selected by outcome. No apparent effect of selection on exposure.	Moderate	Moderate	Yes	Yes	Strong	Can't tell	Can't tell	Weak	Household/Concession	Household	Yes	Moderate	Significantly higher odds among pigs living in pens with wooden floors or in pens with elevated flooring. Results calculated from Table 2. P-values from Table 2.	Pen floor elevated (ref group no, all had pens)	0.0191	1.33	3.53	9.36
																																Floor type (overall)	0.0244
																																Cement floor			Reference
																																Dirt floor		0.65	4	24.66
																																Wood floor		1.51	7.58	38.05
283	Komba EV, Kimbi EC, Ngowi HA, Kimera SI, Mlangwa JE, Lekule FP, et al. Prevalence of porcine cysticercosis and associated risk factors in smallholder pig production systems in Mbeya region, southern highlands of Tanzania. Veterinary parasitology. 2013;198(3-4):284-91. Epub 2013/10/22. doi: 10.1016/j.vetpar.2013.09.020. PubMed PMID: 24139481	English	Tongue exam (Gonzalez et al 1990), B158/B60 antigen-ELISA (Dorny et al 2004). Sows in late pregnancy, recently-farrowed sows, and pigs <2 months old were not sampled. Results from antigen-ELISA only.	Cross-sectional	Pigs from 285 households in randomly-selected villages. Unknown how many other households refused consent.	Rural	Tanzania	Sub-Saharan Africa	Low income	Yes	Somewhat likely	Can't tell/ Implied 100%	Pig flooring	No	Pig cysticercosis	No	No	No evidence of effect between selection and exposure or selection and outcome	Moderate	Moderate	Yes	Yes	Strong	No	Can't tell	Weak	Household/Concession	Individual	No	Weak	Significantly higher odds among pigs living in pens with slatted or dirt floors. Results calculated from Table 2.	Concrete			Reference
																																Dirt floor		1.34	10.61	83.98
																																Slatted floor		1.44	11.34	89.56
714	Widdowson MA, Cook AJ, Williams JJ, Argaes F, Rodriguez I, Dominguez JL, et al. Investigation of risk factors for porcine Taenia solium cysticercosis: a multiple regression analysis of a cross-sectional study in the Yucatan Peninsula, Mexico. Transactions of the Royal Society of Tropical Medicine and Hygiene. 2000;94(6):620-4. Epub 2001/02/24. PubMed PMID: 11198643	English	Antibody-EITB (Rodriguez-Canul et al 1998). Pigs ≤1 month old were not sampled.	Cross-sectional	673 pigs from random transects in 18 villages selected for accessiblity. Unknown household consent proportion.	Rural	Mexico	Latin America and Caribbean	Upper middle income	Yes	Somewhat likely	Can't tell/ Implied 100%	Flooring material	No	Pig cysticercosis	No	No	Village closeness to farm should not affect exposure or outcome, and all other selection was in total or at random	Moderate	Moderate	Yes	Yes	Strong	Can't tell	Can't tell	Weak	Household/Concession	Individual	No	Weak	No significant association with house flooring material. Results calculated from Table 1 (ignoring missing). P-value from Table 1.	House is not cement (reference yes)	0.632	0.77	1.09	1.53
Flooring -> taeniasis
#	Paper citation	Language	Test used	Study/data design	Population	Setting	Country	WHO region	World Income level	Countable results?	EPHPP Q1 (representitive)	EPHPP Q2 (targeted)	Exposure	Biased selection w/exposure?	Outcome	Biased selection w/outcome?	Possible problematic selection bias?	Describe effects (do they cancel? Opposite directions? If describe sampling but not prortion relative to sample -assess with exposure. If truly not enough information/very poor, weak = possible problematic bias	EPHPP A (population)	EPHPP B (study design)	EPHPP E1.1 (E validity)	EPHPP E2.1 (E reliability)	EPHPP E.1 (E data collection)	EPHPP E1.2 (O validity)	EPHPP E2.2 (O reliability)	EPHPP E.2 (O data collection)	EPHPP H (exposure unit)	EPHPP H (analysis unit)	EPHPP H (unit match)	Evidence quality	Paper results	Risk group	p-value	Lower bound	OR point estimate*	Upper bound
238	Mohan VR, Jayaraman T, Babu P, Dorny P, Vercruysse J, Rajshekhar V. Prevalence and risk factors for Taenia solium taeniasis in Kaniyambadi block, Tamil Nadu, South India. Indian journal of public health. 2014;58(3):202-3. Epub 2014/08/15. doi: 10.4103/0019-557x.138638. PubMed PMID: 25116828	English	Coproantigen ELISA (Allan et al 1996)	Cross-sectional	1025 people selected by cluster sampling of households. Unknown consent proportion. Children <2 years old and adults >60 years old were excluded.	Peri-urban	India	South Asia	Lower middle income	Yes	Somewhat likely	Can't tell/ Implied 100%	Flooring or roofing	No	Taeniasis	No	No	Sampling system is barely described, but clustered random sampling seems unlikely to cause bias	Moderate	Moderate	Yes	Yes	Strong	No	Can't tell	Weak	Household/Concession	Individual	No	Weak	No significant association with the type of house. Results from Table 1. (Calculated OR slightly different [1.43]. CI matches).	Thatched/mud house (tiled/terraced house reference)		0.67	1.42	3.04
431	Prasad KN, Prasad A, Gupta RK, Pandey CM, Singh U. Prevalence and associated risk factors of Taenia solium taeniasis in a rural pig farming community of north India. Transactions of the Royal Society of Tropical Medicine and Hygiene. 2007;101(12):1241-7. Epub 2007/07/03. doi: 10.1016/j.trstmh.2007.04.019. PubMed PMID: 17603090	English	Stool exam for eggs (saline and iodine, no reference provided) and for proglottids that were stained and speciated by uterine branching (King 1995). Those with proglottids or parasites were followed up with copro-PCR for speciation (Yamasaki et al 2004)	Cross-sectional	924 volunteers (selected by cluster/village). 83.8% of participants were female. Volunteers are 78.2% of the people 1181 people who received questionaires for the study.	Rural	India	South Asia	Lower middle income	Yes	Not likely	60-79%	Flooring material	No	Human taeniasis	No	No	No evidence of association between selection and exposure or outcome	Weak	Moderate	Yes	Yes	Strong	No	Yes	Weak	Household/Concession	Individual	No	Weak	No significant association with the type of house. Results from Table 2. P-value from Table 2. (Calculated results match exactly)	Thatched/mud (brick as reference)	0.164	0.48	0.74	1.13
Food (non-meat) -> human cysticercosis
#	Paper citation	Language	Test used	Study/data design	Population	Setting	Country	WHO region	World Income level	Countable results?	EPHPP Q1 (representitive)	EPHPP Q2 (targeted)	Exposure	Biased selection w/exposure?	Outcome	Biased selection w/outcome?	Possible problematic selection bias?	Describe effects (do they cancel? Opposite directions? If describe sampling but not prortion relative to sample -assess with exposure. If truly not enough information/very poor, weak = possible problematic bias	EPHPP A (population)	EPHPP B (study design)	EPHPP E1.1 (E validity)	EPHPP E2.1 (E reliability)	EPHPP E.1 (E data collection)	EPHPP E1.2 (O validity)	EPHPP E2.2 (O reliability)	EPHPP E.2 (O data collection)	EPHPP H (exposure unit)	EPHPP H (analysis unit)	EPHPP H (unit match)	Evidence quality	Paper results	Risk group	p-value	Lower bound	OR point estimate*	Upper bound
579	Cao WC, van der Ploeg CP, Gao CL, Xu JF, Cao XC, Cui ZH, et al. Seroprevalence and risk factors of human cysticercosis in a community of Shandong, China. Southeast Asian J Trop Med Public Health. 1996;27(2):279-85. Epub 1996/06/01. PubMed PMID: 9279990	English	Antibody-IFA (Wen et al 1990) with confirmation by antibody-EITB (Baily et al 1988)	Cross-sectional	2898 people (volunteers). This is 40.5% of the 7161 people living in the community.	Urban	China	East Asia and Pacific	Upper middle income	Yes	Very likely	<60%	Other food	No	Human cysticercosis	No	No	Lack of consent is the most comon reason to refuse, and this should not be associated with HCC (latent) or exposure	Weak	Moderate	Yes	Yes	Strong	No	Can't tell	Weak	Individual	Individual	Yes	Weak	No significant association with eating uncooked vegetables. Results and p-value from Table 2. (OR match, but calculated CI slghtly different. Uncooked vegetables: 0.57,1.33)	Eating uncooked vegetables	0.259	0.56	0.87	1.33
579	Cao WC, van der Ploeg CP, Gao CL, Xu JF, Cao XC, Cui ZH, et al. Seroprevalence and risk factors of human cysticercosis in a community of Shandong, China. Southeast Asian J Trop Med Public Health. 1996;27(2):279-85. Epub 1996/06/01. PubMed PMID: 9279990	English	Antibody-IFA (Wen et al 1990) with confirmation by antibody-EITB (Baily et al 1988)	Cross-sectional	2898 people (volunteers). This is 40.5% of the 7161 people living in the community.	Urban	China	East Asia and Pacific	Upper middle income	Yes	Very likely	<60%	Other food	No	Human cysticercosis	No	No	Lack of consent is the most comon reason to refuse, and this should not be associated with HCC (latent) or exposure	Weak	Moderate	Yes	Yes	Strong	No	Can't tell	Weak	Individual	Individual	Yes	Weak	No significant association with eating unclean fruit. Results and p-value from Table 2. *OR and CI are exact match	Eating unclean fruit	0.407	0.63	0.95	1.44
Z15	Ng-Nguyen et al 2018. The epidemiology of Taenia spp. Infection and Taenia solium cysticerci exposure in humans in the Central Highalnds of Vietnam. BMC Infectious Diseasess 18:527	English	LLGP Ab-EITB (Tsang et al 1989, Noh et al 2014)	Cross-sectional	342 people in 190 households selected at random by the village head in six villages in Dak Lak province, Central Highlands, Vietnam. Participants were sampled betwen May and October 2015. Participants were healthy, not pregnant, and >7 years old.	Rural	Vietnam	Southeast Asia	Lower middle income	Yes	Somewhat likely	Can't tell/Implied 100%	Eat raw vegetables often	No	Human cysticercosis	No	No	No apparent association between selection and exposure or outcome	Moderate	Moderate	Yes	Can't tell	Moderate	Yes	Can't tell	Moderate	Individual	Individual	Yes	Strong	Significantly higher prevalence among those that et raw vegetables often	Eats raw vegetables often (vs. occasionally)	0.007	2.30	7.21	22.7
Z31	Sandy et al 2018. Habit of cooking pork on hot stones as main risk of cysticercosis. Universa Medicina 37(2): 88-96	English	In-house Ab-ELISA (Characteristics included in the paper)	Cross-sectional	7874 people at least 5 years old and living at pig farms from 10 districts in Papua province, Indonesia surveyed in March 2016	Rural	Indonesia	Southeast Asia	Upper middle income	Yes	Somewhat likely	Can't tell/Implied 100%	Eats raw vegetables	No	Human cysticercosis	No	No	Human cysticercosis is latent, so likely no selection bias	Moderate	Moderate	Yes	Can't tell	Moderate	Yes	Can't tell	Moderate	Individual	Individual	Yes	Strong	Borderline lower prevalence among those who eat raw vegatables	Eats raw vegetables	0.051	0.34	0.58	1.00
Garbage disposal -> pig cysticercosis
#	Paper citation	Language	Test used	Study/data design	Population	Setting	Country	WHO region	World Income level	Countable results?	EPHPP Q1 (representitive)	EPHPP Q2 (targeted)	Exposure	Biased selection w/exposure?	Outcome	Biased selection w/outcome?	Possible problematic selection bias?	Describe effects (do they cancel? Opposite directions? If describe sampling but not prortion relative to sample -assess with exposure. If truly not enough information/very poor, weak = possible problematic bias	EPHPP A (population)	EPHPP B (study design)	EPHPP E1.1 (E validity)	EPHPP E2.1 (E reliability)	EPHPP E.1 (E data collection)	EPHPP E1.2 (O validity)	EPHPP E2.2 (O reliability)	EPHPP E.2 (O data collection)	EPHPP H (exposure unit)	EPHPP H (analysis unit)	EPHPP H (unit match)	Evidence quality	Paper results	Risk group	p-value	Lower bound	OR point estimate*	Upper bound
691	Sarti Gutierrez E, Schantz PM, Aguilera J, Lopez A. Epidemiologic observations on porcine cysticercosis in a rural community of Michoacan State, Mexico. Veterinary parasitology. 1992;41(3-4):195-201. Epub 1992/03/01. PubMed PMID: 1502782	English	Tongue exam (no reference cited). Pregnant and nursing sows were not sampled.	Cross-sectional	216 pigs from a door-to-door survey (76% of all eligible pigs)	Rural	Mexico	Latin America and Caribbean	Upper middle income	No	Somewhat likely	60-79%	Garbage disposal method	No	Pig cysticercosis	No	No	Outcome is latent, and most eligible pigs were recruited	Moderate	Moderate	Yes	Yes	Strong	No	Can't tell	Weak	Individual	Individual	Yes	Moderate	No significant association with the pigs having access to the village garbage dump, per text on page 197. Not enough information with which to calculate an odds ratio.
824	Mutua FK, Randolph TF, Arimi SM, Kitala PM, Githigia SM, Willingham AL, et al. Palpable lingual cysts, a possible indicator of porcine cysticercosis, in Teso District, Western Kenya. J Swine Health Prod. 2007;15(4):206-12. PubMed PMID: WOS:000247455400006	English	Tongue exam (Githigia et al 2002, Ngowi et al 2004, Phiri et al 2003)	Case-control	124 households in a case-control study selected from 505 pigs from randomly-selected households. 31/316 households from the survey participated in the case-control study, but unknown overall household consent rate. 124 (31 postive, 93 negative; 39.2%) of 316 households particicipated in the case-control study	Rural	Kenya	Sub-Saharan Africa	Lower middle income	Yes	Very likely	Can't tell/ Implied 100%	Garbage disposal method	No	Pig cysticercosis	No	No	Cases and controls were selected randomly	Moderate	Moderate	Yes	Yes	Strong	No	Can't tell	Weak	Household/Concession	Household/Concession	Yes	Moderate	No significant association with whether household garbage was disposed of in a garbage pit or in the garden. Results calculated from Table 1. P-value from Table 2. Calculated results differ slightly from those in Table 2.	Garden (garbage pig is reference)	0.64	0.34	0.81	1.96
Garbage disposal -> taeniasis
#	Paper citation	Language	Test used	Study/data design	Population	Setting	Country	WHO region	World Income level	Countable results?	EPHPP Q1 (representitive)	EPHPP Q2 (targeted)	Exposure	Biased selection w/exposure?	Outcome	Biased selection w/outcome?	Possible problematic selection bias?	Describe effects (do they cancel? Opposite directions? If describe sampling but not prortion relative to sample -assess with exposure. If truly not enough information/very poor, weak = possible problematic bias	EPHPP A (population)	EPHPP B (study design)	EPHPP E1.1 (E validity)	EPHPP E2.1 (E reliability)	EPHPP E.1 (E data collection)	EPHPP E1.2 (O validity)	EPHPP E2.2 (O reliability)	EPHPP E.2 (O data collection)	EPHPP H (exposure unit)	EPHPP H (analysis unit)	EPHPP H (unit match)	Evidence quality	Paper results	Risk group	p-value	Lower bound	OR point estimate*	Upper bound
431	Prasad KN, Prasad A, Gupta RK, Pandey CM, Singh U. Prevalence and associated risk factors of Taenia solium taeniasis in a rural pig farming community of north India. Transactions of the Royal Society of Tropical Medicine and Hygiene. 2007;101(12):1241-7. Epub 2007/07/03. doi: 10.1016/j.trstmh.2007.04.019. PubMed PMID: 17603090	English	Stool exam for eggs (saline and iodine, no reference provided) and for proglottids that were stained and speciated by uterine branching (King 1995). Those with proglottids or parasites were followed up with copro-PCR for speciation (Yamasaki et al 2004)	Cross-sectional	924 volunteers (selected by cluster/village). 83.8% of participants were female. Volunteers are 78.2% of the people 1181 people who received questionaires for the study.	Rural	India	South Asia	Lower middle income	Yes	Not likely	60-79%	Garbage disposal method	No	Human taeniasis	No	No	No evidence of association between selection and exposure or outcome	Weak	Moderate	Yes	Yes	Strong	No	Yes	Weak	Household/Concession	Individual	No	Weak	No significant association with location of garbage disposal. P-value from Table 2. Results from Table 2. (OR and CI match)	Garbage disposal near house (away from house reference)	0.158	0.53	0.77	1.11
Genetics -> pig cysticercosis
#	Paper citation	Language	Test used	Study/data design	Population	Setting	Country	WHO region	World Income level	Countable results?	EPHPP Q1 (representitive)	EPHPP Q2 (targeted)	Exposure	Biased selection w/exposure?	Outcome	Biased selection w/outcome?	Possible problematic selection bias?	Describe effects (do they cancel? Opposite directions? If describe sampling but not prortion relative to sample -assess with exposure. If truly not enough information/very poor, weak = possible problematic bias	EPHPP A (population)	EPHPP B (study design)	EPHPP E1.1 (E validity)	EPHPP E2.1 (E reliability)	EPHPP E.1 (E data collection)	EPHPP E1.2 (O validity)	EPHPP E2.2 (O reliability)	EPHPP E.2 (O data collection)	EPHPP H (exposure unit)	EPHPP H (analysis unit)	EPHPP H (unit match)	Evidence quality	Paper results	Risk group	p-value	Lower bound	OR point estimate*	Upper bound
510	Sciutto E, Martinez JJ, Huerta M, Avila R, Fragoso G, Villalobos N, et al. Familial clustering of Taenia solium cysticercosis in the rural pigs of Mexico: hints of genetic determinants in innate and acquired resistance to infection. Veterinary parasitology. 2003;116(3):223-9. Epub 2003/10/16. PubMed PMID: 14559165	English	Thorough dissection with scalpel slices every 5mm in skeletal muscle (no reference cited)	Cohort	120 control (unvaccinated pigs) from 49 sows and 3 boars distributed to farms by first-come, first-serve	Rural	Mexico	Latin America and Caribbean	Upper middle income	Yes	Very likely	Can't tell/ Implied 100%	Genetic factors	No	Pig cysticercosis	No	No	Pigs were provided by the investigators; there is no selection bias here	Moderate	Moderate	Yes	Yes	Strong	Yes	Yes	Strong	Individual	Individual	Yes	Strong	Significant differences in prevalences among litters that were raised in otherwise identical conditions. Kept in light green because, while results are significant, their magnitude is more applicable to the pigs in the study than to the effect of genetics in general.
Geographic factors -> eggs in soil t1
#	Paper citation	Language	Test used	Study/data design	Population	Setting	Country	WHO region	World Income level	Countable results?	EPHPP Q1 (representitive)	EPHPP Q2 (targeted)	Exposure	Biased selection w/exposure?	Outcome	Biased selection w/outcome?	Possible problematic selection bias?	Describe effects (do they cancel? Opposite directions? If describe sampling but not prortion relative to sample -assess with exposure. If truly not enough information/very poor, weak = possible problematic bias	EPHPP A (population)	EPHPP B (study design)	EPHPP E1.1 (E validity)	EPHPP E2.1 (E reliability)	EPHPP E.1 (E data collection)	EPHPP E1.2 (O validity)	EPHPP E2.2 (O reliability)	EPHPP E.2 (O data collection)	EPHPP H (exposure unit)	EPHPP H (analysis unit)	EPHPP H (unit match)	Evidence quality	Paper results	Risk group	p-value	Lower bound	OR point estimate*	Upper bound
Z110	Maya et al 2012. Viability of six species of larval and non-larval helminth eggs for different conditions of temperature, pH, and dryness. Water Research 46: 4770-4782	English	Egg viability using the UESPA technique	Experimental	Helminth eggs	N/A	N/A	N/A	N/A	No	Very likley - context that these eggs are representative of all T. solium eggs. Interpretation very different.	Can't tell - no applicable to this study	soil conditions	Does not state which population of humans they were from - assuming from mexican pop at national institute	eggs in soil t1	No	No		Moderate	Other/strong (Laboratory experinement - egg survival study )	Yes	Yes	Strong	Yes	Yes	Strong - test not included in S2 sheet b	Egg	Egg	Yes	Strong - however this tool is not really adapted for this type of study	Taenia solium eggs showed lower survivability in soils with a higher pH.
Geographic factors -> human cysticercosis
#	Paper citation	Language	Test used	Study/data design	Population	Setting	Country	WHO region	World Income level	Countable results?	EPHPP Q1 (representitive)	EPHPP Q2 (targeted)	Exposure	Biased selection w/exposure?	Outcome	Biased selection w/outcome?	Possible problematic selection bias?	Describe effects (do they cancel? Opposite directions? If describe sampling but not prortion relative to sample -assess with exposure. If truly not enough information/very poor, weak = possible problematic bias	EPHPP A (population)	EPHPP B (study design)	EPHPP E1.1 (E validity)	EPHPP E2.1 (E reliability)	EPHPP E.1 (E data collection)	EPHPP E1.2 (O validity)	EPHPP E2.2 (O reliability)	EPHPP E.2 (O data collection)	EPHPP H (exposure unit)	EPHPP H (analysis unit)	EPHPP H (unit match)	Evidence quality	Paper results	Risk group	p-value	Lower bound	OR point estimate*	Upper bound
194	Wardrop NA, Thomas LF, Atkinson PM, de Glanville WA, Cook EA, Wamae CN, et al. The Influence of Socio-economic, Behavioural and Environmental Factors on Taenia spp. Transmission in Western Kenya: Evidence from a Cross-Sectional Survey in Humans and Pigs. PLoS neglected tropical diseases. 2015;9(12):e0004223. Epub 2015/12/08. doi: 10.1371/journal.pntd.0004223. PubMed PMID: 26641459; PubMed Central…	English	HP10 antigen-ELISA (Krecek et al 2011, Sciutto et al 1998, Fleury et al 2007, Ferrer et al 2005)	Cross-sectional	2092 people (all people living within randomly-selected houses). This sample is 99% of the 2113 people in the study. Children <5 years old and pregnant women in their third trimester were excluded.	Rural	Kenya	Sub-Saharan Africa	Lower middle income	Yes	Somewhat likely	80-100%	Geographic factors	No	Human cysticercosis	No	No	Nearly all of the population participated. No selection bias	Moderate	Moderate	Yes	Yes	Strong	Can't tell	Can't tell	Weak	Community	Individual	No	Weak	Significantly higher odds with recent village flooding (results calculated from Table 2). Significantly higher odds of CC among areas with intermediate land cover as opposed to low or high (text on page 8 and Table 4, multivariate model).	Recent village flooding		1.29	1.9	2.79
194	Wardrop NA, Thomas LF, Atkinson PM, de Glanville WA, Cook EA, Wamae CN, et al. The Influence of Socio-economic, Behavioural and Environmental Factors on Taenia spp. Transmission in Western Kenya: Evidence from a Cross-Sectional Survey in Humans and Pigs. PLoS neglected tropical diseases. 2015;9(12):e0004223. Epub 2015/12/08. doi: 10.1371/journal.pntd.0004223. PubMed PMID: 26641459; PubMed Central…	English	HP10 antigen-ELISA (Krecek et al 2011, Sciutto et al 1998, Fleury et al 2007, Ferrer et al 2005)	Cross-sectional	2092 people (all people living within randomly-selected houses). This sample is 99% of the 2113 people in the study. Children <5 years old and pregnant women in their third trimester were excluded.	Rural	Kenya	Sub-Saharan Africa	Lower middle income	No	Somewhat likely	80-100%	Geographic factors	No	Human cysticercosis	No	No	Nearly all of the population participated. No selection bias	Moderate	Moderate	Yes	Yes	Strong	Can't tell	Can't tell	Weak	Household/Concession	Individual	No	Weak	Significantly higher multivariate odds among areas with intermediate land cover as a linear term. Results from text on page 8 and Table 4. Not enougn information with which to calculate a univariate measure of association.	Intermediate % buffer land with flooding and grassland (linear term)	0.03	1.01	1.09	1.17
194	Wardrop NA, Thomas LF, Atkinson PM, de Glanville WA, Cook EA, Wamae CN, et al. The Influence of Socio-economic, Behavioural and Environmental Factors on Taenia spp. Transmission in Western Kenya: Evidence from a Cross-Sectional Survey in Humans and Pigs. PLoS neglected tropical diseases. 2015;9(12):e0004223. Epub 2015/12/08. doi: 10.1371/journal.pntd.0004223. PubMed PMID: 26641459; PubMed Central…	English	HP10 antigen-ELISA (Krecek et al 2011, Sciutto et al 1998, Fleury et al 2007, Ferrer et al 2005)	Cross-sectional	2092 people (all people living within randomly-selected houses). This sample is 99% of the 2113 people in the study. Children <5 years old and pregnant women in their third trimester were excluded.	Rural	Kenya	Sub-Saharan Africa	Lower middle income	No	Somewhat likely	80-100%	Geographic factors	No	Human cysticercosis	No	No	Nearly all of the population participated. No selection bias	Moderate	Moderate	Yes	Yes	Strong	Can't tell	Can't tell	Weak	Household/Concession	Individual	No	Weak	Significantly lower multivaraite odds among areas with intermediate land cover as a squared term. Results from Table 4. Not enough information with which to calculate a univariate measure of association.	Intermediate % buffer land with flooding and grassland (squared term)	0.03	0.996	0.998	0.999
222	Carabin H, Millogo A, Cisse A, Gabriel S, Sahlu I, Dorny P, et al. Prevalence of and Factors Associated with Human Cysticercosis in 60 Villages in Three Provinces of Burkina Faso. PLoS neglected tropical diseases. 2015;9(11):e0004248. Epub 2015/11/21. doi: 10.1371/journal.pntd.0004248. PubMed PMID: 26588468; PubMed Central PMCID: PMCPMC4654529	English	B158/B60 antigen-ELISA (Dorny et al 2004). Children <5 years old were not sampled.	Cross-sectional	60 villages	Rural	Burkina Faso	Sub-Saharan Africa	Low income	No	Somewhat likely	Can't tell/ Implied 100%	Geographic factors	No	Human cysticercosis	No	No	Participants are randomly-selected people from randomly-selected households and concessions. No selection bias.	Moderate	Moderate	Yes	Yes	Strong	Yes	Can't tell	Moderate	Community	Community	Yes	Strong	No significant association with the level of sand in the soil. Results from Table 3. Not enough information with which to calculate a univariate measure of association.	Soil sand level (linear regression correlation coefficient)		0	0.06	0.11
222	Carabin H, Millogo A, Cisse A, Gabriel S, Sahlu I, Dorny P, et al. Prevalence of and Factors Associated with Human Cysticercosis in 60 Villages in Three Provinces of Burkina Faso. PLoS neglected tropical diseases. 2015;9(11):e0004248. Epub 2015/11/21. doi: 10.1371/journal.pntd.0004248. PubMed PMID: 26588468; PubMed Central PMCID: PMCPMC4654529	English	B158/B60 antigen-ELISA (Dorny et al 2004). Children <5 years old were not sampled.	Cross-sectional	60 villages	Rural	Burkina Faso	Sub-Saharan Africa	Low income	No	Somewhat likely	60-79%	Geographic factors	No	Human cysticercosis	No	No	Participants are randomly-selected people from randomly-selected households and concessions. No selection bias.	Moderate	Moderate	Yes	Yes	Strong	Yes	Can't tell	Moderate	Community	Community	Yes	Strong	No significant association with the level of clay in the soil. Results from Table 4. Not enough information with which to calculate a univariate measure of association.	Soil clay level (linear regression correlation coefficient)		-0.11	-0.1	0.1
222	Carabin H, Millogo A, Cisse A, Gabriel S, Sahlu I, Dorny P, et al. Prevalence of and Factors Associated with Human Cysticercosis in 60 Villages in Three Provinces of Burkina Faso. PLoS neglected tropical diseases. 2015;9(11):e0004248. Epub 2015/11/21. doi: 10.1371/journal.pntd.0004248. PubMed PMID: 26588468; PubMed Central PMCID: PMCPMC4654529	English	B158/B60 antigen-ELISA (Dorny et al 2004). Children <5 years old were not sampled.	Cross-sectional	60 villages	Rural	Burkina Faso	Sub-Saharan Africa	Low income	No	Somewhat likely	60-79%	Geographic factors	No	Human cysticercosis	No	No	Participants are randomly-selected people from randomly-selected households and concessions. No selection bias.	Moderate	Moderate	Yes	Yes	Strong	Yes	Can't tell	Moderate	Community	Community	Yes	Strong	No significant association with the pH of the soil. Results from Table 4. Not enough information with which to calculate a univariate measure of association.	Soil pH level (linear regression correlation coefficient)		-1.75	-0.86	0.25
222	Carabin H, Millogo A, Cisse A, Gabriel S, Sahlu I, Dorny P, et al. Prevalence of and Factors Associated with Human Cysticercosis in 60 Villages in Three Provinces of Burkina Faso. PLoS neglected tropical diseases. 2015;9(11):e0004248. Epub 2015/11/21. doi: 10.1371/journal.pntd.0004248. PubMed PMID: 26588468; PubMed Central PMCID: PMCPMC4654529	English	B158/B60 antigen-ELISA (Dorny et al 2004). Children <5 years old were not sampled.	Cross-sectional	60 villages	Rural	Burkina Faso	Sub-Saharan Africa	Low income	No	Somewhat likely	60-79%	Geographic factors	No	Human cysticercosis	No	No	Participants are randomly-selected people from randomly-selected households and concessions. No selection bias.	Moderate	Moderate	Yes	Yes	Strong	Yes	Can't tell	Moderate	Community	Community	Yes	Strong	Significant negative association with level of silt in soil. Results from Table 4. Not enough information with which to calculate a univariate measure of association.	Soil silt level (linear regression correlation coefficient)		-0.13	-0.07	-0.01
1712	Dermauw V, Carabinc C, Rasmané G et al. 2018. Factors associated with the 18 months cumulative incidence of active infetion with Taenia solium cysticercosis: a cohort study among residents of 60 villages of Burkina Faso. American Journal of Tropical Medicine and Hygiene - Accepted, but not yet published.	English	B158/B60 antigen-ELISA	Cohort	180 villages (2 per pig-raising department) selected randomly. Unknown consent proportion.	Rural	Burkina Faso	Sub-Saharan Africa	Low income	No	Somewhat likely	Can't tell/ Implied 100%	Geographic factors	No	Human cysticercosis	No	No	Randomly-selected participants from randomly-selected households	Moderate	Moderate	Yes	Yes	Strong	Yes	Can't tell	Moderate	Community	Community	Yes	Strong	Significantly higher odds as the percentage of sand in the soil increases. Results from Table 8.	Soil sand level (cumuulative incidence ratio)		1	1.02	1.04
1712	Dermauw V, Carabinc C, Rasmané G et al. 2018. Factors associated with the 18 months cumulative incidence of active infetion with Taenia solium cysticercosis: a cohort study among residents of 60 villages of Burkina Faso. American Journal of Tropical Medicine and Hygiene - Accepted, but not yet published.	English	B158/B60 antigen-ELISA, >=5 years	Cohort	180 villages (2 per pig-raising department) selected randomly. Unknown consent proportion.	Rural	Burkina Faso	Sub-Saharan Africa	Low income	No	Somewhat likely	Can't tell/ Implied 100%	Geographic factors	No	Human cysticercosis	No	No	Randomly-selected participants from randomly-selected households	Moderate	Moderate	Yes	Yes	Strong	Yes	Can't tell	Moderate	Community	Community	Yes	Strong	No significant association with soil pH. Results from Table 8.	Soil pH level (cumulative incidence ratio)		0.8	1.18	1.73
1712	Dermauw V, Carabinc C, Rasmané G et al. 2018. Factors associated with the 18 months cumulative incidence of active infetion with Taenia solium cysticercosis: a cohort study among residents of 60 villages of Burkina Faso. American Journal of Tropical Medicine and Hygiene - Accepted, but not yet published.	English	B158/B60 antigen-ELISA	Cohort	180 villages (2 per pig-raising department) selected randomly. Unknown consent proportion.	Rural	Burkina Faso	Sub-Saharan Africa	Low income	No	Somewhat likely	Can't tell/ Implied 100%	Geographic factors	No	Human cysticercosis	No	No	Randomly-selected participants from randomly-selected households	Moderate	Moderate	Yes	Yes	Strong	Yes	Can't tell	Moderate	Community	Community	Yes	Strong	No significant association with the level of clay in the soil. Results from Table 8.	Soil clay level (cumulative incidence ratio)		0.94	0.98	1.01
1712	Dermauw V, Carabinc C, Rasmané G et al. 2018. Factors associated with the 18 months cumulative incidence of active infetion with Taenia solium cysticercosis: a cohort study among residents of 60 villages of Burkina Faso. American Journal of Tropical Medicine and Hygiene - Accepted, but not yet published.	English	B158/B60 antigen-ELISA	Cohort	180 villages (2 per pig-raising department) selected randomly. Unknown consent proportion.	Rural	Burkina Faso	Sub-Saharan Africa	Low income	No	Somewhat likely	Can't tell/ Implied 100%	Geographic factors	No	Human cysticercosis	No	No	Randomly-selected participants from randomly-selected households	Moderate	Moderate	Yes	Yes	Strong	Yes	Can't tell	Moderate	Community	Community	Yes	Strong	No significant association with the level of silt in the soil. Results from Table 8.	Soil silt level (cumulative incidence ratio)		0.96	0.99	1.01
Geographic factors -> pig cysticercosis
#	Paper citation	Language	Test used	Study/data design	Population	Setting	Country	WHO region	World Income level	Countable results?	EPHPP Q1 (representitive)	EPHPP Q2 (targeted)	Exposure	Biased selection w/exposure?	Outcome	Biased selection w/outcome?	Possible problematic selection bias?	Describe effects (do they cancel? Opposite directions? If describe sampling but not prortion relative to sample -assess with exposure. If truly not enough information/very poor, weak = possible problematic bias	EPHPP A (population)	EPHPP B (study design)	EPHPP E1.1 (E validity)	EPHPP E2.1 (E reliability)	EPHPP E.1 (E data collection)	EPHPP E1.2 (O validity)	EPHPP E2.2 (O reliability)	EPHPP E.2 (O data collection)	EPHPP H (exposure unit)	EPHPP H (analysis unit)	EPHPP H (unit match)	Evidence quality	Paper results	Risk group	p-value	Lower bound	OR point estimate*	Upper bound
194	Wardrop NA, Thomas LF, Atkinson PM, de Glanville WA, Cook EA, Wamae CN, et al. The Influence of Socio-economic, Behavioural and Environmental Factors on Taenia spp. Transmission in Western Kenya: Evidence from a Cross-Sectional Survey in Humans and Pigs. PLoS neglected tropical diseases. 2015;9(12):e0004223. Epub 2015/12/08. doi: 10.1371/journal.pntd.0004223. PubMed PMID: 26641459; PubMed Central…	English	HP10 antigen-ELISA (Krecek et al 2011, Sciutto et al 1998, Fleury et al 2007, Ferrer et al 2005). Pregnant pigs in their third trimester and suckling piglets were not sampled (per S1 file)	Cross-sectional	93 pigs from clustered random sampling of households	Rural	Kenya	Sub-Saharan Africa	Lower middle income	No	Somewhat likely	Can't tell/ Implied 100%	Geographic factors	No	Pig cysticercosis	No	No	Nearly all of the population participated. No selection bias	Moderate	Moderate	Yes	Yes	Strong	No	Can't tell	Weak	Household/Concession	Household/Concession	Yes	Moderate	Significant multivariate association between the percent of flooding agricultural land and grassland and pig cysticercosis. Results from Table 5. Not enough information with which to calculate a univariate measure of association.	% flooding agricultural land and grassland (multivariate)	0.004	1.01	1.04	1.07
194	Wardrop NA, Thomas LF, Atkinson PM, de Glanville WA, Cook EA, Wamae CN, et al. The Influence of Socio-economic, Behavioural and Environmental Factors on Taenia spp. Transmission in Western Kenya: Evidence from a Cross-Sectional Survey in Humans and Pigs. PLoS neglected tropical diseases. 2015;9(12):e0004223. Epub 2015/12/08. doi: 10.1371/journal.pntd.0004223. PubMed PMID: 26641459; PubMed Central…	English	HP10 antigen-ELISA (Krecek et al 2011, Sciutto et al 1998, Fleury et al 2007, Ferrer et al 2005). Pregnant pigs in their third trimester and suckling piglets were not sampled (per S1 file)	Cross-sectional	93 pigs from clustered random sampling of households	Rural	Kenya	Sub-Saharan Africa	Lower middle income	Yes	Somewhat likely	Can't tell/ Implied 100%	Geographic factors	No	Pig cysticercosis	No	No	Naerly all of the population participated. No selection bias	Moderate	Moderate	Yes	Yes	Strong	No	Can't tell	Weak	Community	Individual	No	Weak	No significant association with recent village flooding. Results calculated from Table 3.	Recent village flooding		0.24	1.23	6.43
Home range size -> pig roaming location
#	Paper citation	Language	Test used	Study/data design	Population	Setting	Country	WHO region	World Income level	Countable results?	EPHPP Q1 (representitive)	EPHPP Q2 (targeted)	Exposure	Biased selection w/exposure?	Outcome	Biased selection w/outcome?	Possible problematic selection bias?	Describe effects (do they cancel? Opposite directions? If describe sampling but not prortion relative to sample -assess with exposure. If truly not enough information/very poor, weak = possible problematic bias	EPHPP A (population)	EPHPP B (study design)	EPHPP E1.1 (E validity)	EPHPP E2.1 (E reliability)	EPHPP E.1 (E data collection)	EPHPP E1.2 (O validity)	EPHPP E2.2 (O reliability)	EPHPP E.2 (O data collection)	EPHPP H (exposure unit)	EPHPP H (analysis unit)	EPHPP H (unit match)	Evidence quality	Paper results	Risk group	p-value	Lower bound	OR point estimate*	Upper bound
Z19	Pray et al 2019. Seasonal patterns in risk factors for Taenia solium transmission: a GPS tracking study of pigs and open human defecation in northern Peru. Parasites & Vectors 12:252	English	GPS tracking	Cross-sectional	114 pigs in three villages in northern Peru. Selected pigs were older than two months old, not sick, and not scheduled to be slaughtered in the next seven days.	Rural	Peru	Americas	Upper middle	No	Somewhat likely	Can't tell (no information on % which consented after being approached)	home range size	no	pig roaming location	No	No		Moderate	Moderate	Yes	Yes	Strong	Yes	Yes	Strong	Individual	Individual	Yes	Strong	Pigs with a smaller home range size (<3000 m2) spent significantly more time in peri-domestic areas and significantly less time in vegetative areas than pigs with a larger home size.
Home slaughter -> human cysticercosis
#	Paper citation	Language	Test used	Study/data design	Population	Setting	Country	WHO region	World Income level	Countable results?	EPHPP Q1 (representitive)	EPHPP Q2 (targeted)	Exposure	Biased selection w/exposure?	Outcome	Biased selection w/outcome?	Possible problematic selection bias?	Describe effects (do they cancel? Opposite directions? If describe sampling but not prortion relative to sample -assess with exposure. If truly not enough information/very poor, weak = possible problematic bias	EPHPP A (population)	EPHPP B (study design)	EPHPP E1.1 (E validity)	EPHPP E2.1 (E reliability)	EPHPP E.1 (E data collection)	EPHPP E1.2 (O validity)	EPHPP E2.2 (O reliability)	EPHPP E.2 (O data collection)	EPHPP H (exposure unit)	EPHPP H (analysis unit)	EPHPP H (unit match)	Evidence quality	Paper results	Risk group	p-value	Lower bound	OR point estimate*	Upper bound
222	Carabin H, Millogo A, Cisse A, Gabriel S, Sahlu I, Dorny P, et al. Prevalence of and Factors Associated with Human Cysticercosis in 60 Villages in Three Provinces of Burkina Faso. PLoS neglected tropical diseases. 2015;9(11):e0004248. Epub 2015/11/21. doi: 10.1371/journal.pntd.0004248. PubMed PMID: 26588468; PubMed Central PMCID: PMCPMC4654529	English	B158/B60 antigen-ELISA (Dorny et al 2004). Children <5 years old were not sampled.	Cross-sectional	60 villages. Unknown consent proportion for villages.	Rural	Burkina Faso	Sub-Saharan Africa	Low income	No	Somewhat likely	Can't tell/ Implied 100%	Home slaughter (village prevalence)	No	Human cysticercosis	No	No	Participants are randomly-selected people from randomly-selected households and concessions. No selection bias.	Moderate	Moderate	Yes	Yes	Strong	Yes	Can't tell	Moderate	Community	Community	Yes	Strong	No significant association with village seroprevalence and percentage of households that practice home slaughtering. Results from Table 3. Not the correct data type with which to calculate an odds ratio.	Percentage of households that home-slaughter (linear regression correlation coefficient)		-0.05	0.02	0.09
1712	Dermauw V, Carabinc C, Rasmané G et al. 2018. Factors associated with the 18 months cumulative incidence of active infetion with Taenia solium cysticercosis: a cohort study among residents of 60 villages of Burkina Faso. American Journal of Tropical Medicine and Hygiene - Accepted, but not yet published.	English	B158/B60 antigen-ELISA	Cohort	180 villages (2 per pig-raising department) identified by random selection. Unknown consent proportion. >= 5 years	Rural	Burkina Faso	Sub-Saharan Africa	Low income	No	Somewhat likely	Can't tell/ Implied 100%	Home slaughtering (village prevalence)	No	Human cysticercosis (village prevalence)	No	No	Randomly-selected participants from randomly-selected households	Moderate	Moderate	Yes	Yes	Strong	Yes	Can't tell	Moderate	Community	Community	Yes	Strong	No significant association with the percentage of households practicing home slaughtering or with the percentage practicing home slaughtering for which meat inspection is practiced. Results from Table 8.	Percent of household that home-slaughter (cumulative incidence ratio)		0.99	1.01	1.04
																																Percentage of households that home-slaughter for which meat inspection is practiced (cumulative incidence ratio)		0.98	1	1.02
Z18	Openshaw et al 2018. Prevalence and risk factors for Taenia solium cysticercosis in school-aged children: a school based study in western Sichuan, People's Republic of China. PLOS Neglected Tropical Diseases 12(5): e0006465	English	In-house Ab-ELISA (Characteristics written in Sako et al 2013, PMID: 23790268)	Cross-sectional	2887 fifth- and sixth-grade children in 27 schools in Sichuan province, China in November 2015	Rural	China	Western Pacific		Yes	Not likely	80-100%	Home slaughtering by household	No	Human cysticercosis	No	No	Nearly all eligible students were selected, so no selection bias	Weak	Moderate	Yes	Can't tell	Modreate	No	yes	Weak	Household	Individual	No	Weak	Significantly higher prevalence among children who ate home-raised pork	Eats home-raised pork	0.02	1.07	1.49	2.07
Home slaughter -> meat inspection
#	Paper citation	Language	Test used	Study/data design	Population	Setting	Country	WHO region	World Income level	Countable results?	EPHPP Q1 (representitive)	EPHPP Q2 (targeted)	Exposure	Biased selection w/exposure?	Outcome	Biased selection w/outcome?	Possible problematic selection bias?	Describe effects (do they cancel? Opposite directions? If describe sampling but not prortion relative to sample -assess with exposure. If truly not enough information/very poor, weak = possible problematic bias	EPHPP A (population)	EPHPP B (study design)	EPHPP E1.1 (E validity)	EPHPP E2.1 (E reliability)	EPHPP E.1 (E data collection)	EPHPP E1.2 (O validity)	EPHPP E2.2 (O reliability)	EPHPP E.2 (O data collection)	EPHPP H (exposure unit)	EPHPP H (analysis unit)	EPHPP H (unit match)	Evidence quality	Paper results	Risk group	p-value	Lower bound	OR point estimate*	Upper bound
51	Boa ME, Mahundi EA, Kassuku AA, Willingham AL, III, Kyvsgaard NC. Epidemiological survey of swine cysticercosis using ante-mortem and post-mortem examination tests in the southern highlands of Tanzania. Veterinary Parasitology 2006; 139: 249-55.	English	Structured questionnaire	Cross-sectional	Approximately 572 households. Households selected by investigators approaching households one at a time until the required number of pigs were sampled. Unknown consent proportion	Rural	Tanzania	Sub-Saharan Africa	Low income	Yes	Very likely	Can't tell/ Implied 100%	Home slaughter	No	Meat inspection	No	No	Sample selection is described poorly. Based on what is available, there is no evidence of selection bias.	Moderate	Moderate	No	Yes	Weak	No	Yes	Weak	Household/Concession	Household/Concession	Yes	Weak	Meat inspection only occurred at households that slaughtered their pigs at home.
Home slaughter -> pig cysticercosis
#	Paper citation	Language	Test used	Study/data design	Population	Setting	Country	WHO region	World Income level	Countable results?	EPHPP Q1 (representitive)	EPHPP Q2 (targeted)	Exposure	Biased selection w/exposure?	Outcome	Biased selection w/outcome?	Possible problematic selection bias?	Describe effects (do they cancel? Opposite directions? If describe sampling but not prortion relative to sample -assess with exposure. If truly not enough information/very poor, weak = possible problematic bias	EPHPP A (population)	EPHPP B (study design)	EPHPP E1.1 (E validity)	EPHPP E2.1 (E reliability)	EPHPP E.1 (E data collection)	EPHPP E1.2 (O validity)	EPHPP E2.2 (O reliability)	EPHPP E.2 (O data collection)	EPHPP H (exposure unit)	EPHPP H (analysis unit)	EPHPP H (unit match)	Evidence quality	Paper results	Risk group	p-value	Lower bound	OR point estimate*	Upper bound
51	Boa ME, Mahundi EA, Kassuku AA, Willingham AL, III, Kyvsgaard NC. Epidemiological survey of swine cysticercosis using ante-mortem and post-mortem examination tests in the southern highlands of Tanzania. Veterinary Parasitology 2006; 139: 249-55.	English	Postmortem inspection of masseter muscles, psoas muscles, tongue, heart, and triceps brachii muscles (Boa et al 2002), tongue exam (Ngowi et al 2004a). Results from tongue exam only.	Cross-sectional	1111 pigs from randomly-selected villages (tongue exam only). Unknown how many pigs were in the selected villages (district numbers are available, but likely larger than the village population size)	Rural	Tanzania	Sub-Saharan Africa	Low income	Yes	Very likely	Can't tell/ Implied 100%	Home slaughter (pig level)	No	Pig cysticercosis	No	No	Sample selection is described poorly. Based on what is available, there is no evidence of selection bias.	Moderate	Moderate	No	Yes	Weak	No	Can't tell	Weak	Household/Concession	Individual	No	Weak	Significantly higher odds among pigs raised at households that home slaughter (tongue exam only). Results calculated from Tables 3 and 4 (adding counts together).	Home slaughter (pig level)		2.93	5.54	10.5
51	Boa ME, Mahundi EA, Kassuku AA, Willingham AL, III, Kyvsgaard NC. Epidemiological survey of swine cysticercosis using ante-mortem and post-mortem examination tests in the southern highlands of Tanzania. Veterinary Parasitology 2006; 139: 249-55.	English	Postmortem inspection of masseter muscles, psoas muscles, tongue, heart, and triceps brachii muscles (Boa et al 2002), tongue exam (Ngowi et al 2004a). Results from tongue exam only.	Cross-sectional	571 households from randomly-selected villages. Households were approached by investigators and all pigs sampled unitl the required number of pigs were sampled in each village. Unknown consent proportion.	Rural	Tanzania	Sub-Saharan Africa	Low income	Yes	Very likely	Can't tell/ Implied 100%	Home slaughter (household level)	No	Pig cysticercosis	No	No	Sample selection is described poorly. Based on what is available, there is no evidence of selection bias.	Moderate	Moderate	No	Yes	Weak	No	Can't tell	Weak	Household/Concession	Household/Concession	Yes	Weak	Significantly higher odds of at least one positive pig at households that home slaughter. Results calculated from Table 7 (combining meat inspection categories).	Home slaughter (household level)		1.97	3.27	5.45
81	Kagira, J.M., Maingi, N., Kanyari, P.W., Githigia, S.M., Ng’ang’a, J.C., Gachohi, J.M., 2010a. Seroprevalence of Cysticercus cellulosae and associated risk factors in free-range pigs in Kenya. J. Helminthol. 84, 398–403.	English	B158/B60 Antigen-ELISA (Sikasunge et al 2006).	Cross-sectional	284 pigs from households identified by snowballing and sampling to redundancy to identify all pig-owning households. Unknown consent percentages. Pregnant sows and piglets were not sampled.	Rural and urban	Kenya	Sub-Saharan Africa	Lower middle income	No	Somewhat likely	Can't tell/ Implied 100%	Home slaughter	No	Pig cysticercosis	No	No	The authors imply that all pig farms in the area were surveyed. No selection bias.	Moderate	Moderate	No	Yes	Weak	Can't tell	Can't tell	Weak	Household/Concession	Individual	No	Weak	No significant association with home slaughter at farm, per text on page 401. Not enough information with which to calculate an odds ratio.
89	Krecek, R.C., Mohammed, H., Michael, L.M., Schantz, P.M., Ntanjana, L., Morey, L., Werre, S.R., Willingham III, A.L., 2012. Risk factors of porcine cysticercosis in the Eastern Cape province. S. Afr. PLoS One 7 (5), e37718.	English	B158/B60 antigen-ELISA (Dorny et al 2000) and HP10 antigen-ELISA (Harrison et al 1989, Harrison et al 1991). Positive test on either counted as a diagnosis.	Cross-sectional	254 pigs from owners contacted by animal health officers. 261 pigs were sampled for the study.	Rural	South Africa	Sub-Saharan Africa	Upper middle income	Yes	Very likely	Can't tell/ Implied 100%	Home slaughtering	Direct possible	Pig cysticercosis	Direct possible		Almost everyone reported slaughtering at home, so no selection bias	Moderate	Moderate	Yes	Yes	Strong	No	Can't tell	Weak	Household/Concession	Individual	No	Weak	142/251 pigs at households without home slaughter were infected, compared to 3/3 pigs at households without home slaughter (Table 1). Cannot calculate an odds ratio with no negative cases in the control group. Note that 98% of households slaughter at home and 99% say that no meat inspection is available (text on page 2).
118	Pondja, A., Neves, L., Mlangwa, J., Afonso, S., Fafetine, J., Willingham III, A.L., Thamsborg, S.M., Johansen, M.V., 2010. Prevalence and risk factors of porcine cysticercosis in Angonia district, Mozambique. PLoS Negl. Trop. Dis. 4, e594.	English	Tongue exam (no reference given) and antigen-ELISA (Dorny et al 2004). Pregnant sows, sows with litters <2 months old, and pigs <2 months old were not sampled. Multivariate results are from antigen-ELISA only.	Cross-sectional	661 pigs from famrs identified by snowballing. Unknown how many households refused consent.	Rural	Mozambique	Sub-Saharan Africa	Low income	No	Somewhat likely	Can't tell/ Implied 100%	Home slaughter	No	Pig cysticercosis	No	No	All eligible pigs at consenting households were included. No clues that selection pressures caused bias in which households consented.	Moderate	Moderate	Yes	Yes	Strong	Can't tell	Can't tell	Weak	Household/Concession	Household/Concession	Yes	Moderate	No significant multivariate association with home slaughter at farm. Results and p-value from Table 2. Not enough information with which to calculate a univariate measure of association. Multivariate analysis accounted for clustering.	Home slaughter	0.135	0.87	1.58	2.89
136	Sikasunge, C.S., Phiri, I.K., Phiri, A.M., Dorny, P., Siziya, S., 2007. Risk factors associated with porcine cysticercosis in selected districts of Eastern and Southern provinces of Zambia. Vet. Parasitol. 143, 59–66.	English	Tongue exam (no reference cited), antigen-ELISA (Pouedet et al 2002). Sows in advanced pregnancy, recently-farrowed sows, and pigs <6 months old were not sampled. Results are from antigen-ELISA.	Cross-sectional	1541 pigs from households identified by snowballing and sampling to redundancy. 800 farms consented to pig sampling and 788 of those to the questionnaire. Unknown how many refused consent for pig sampling.	Rural	Zambia	Sub-Saharan Africa	Lower middle income	No	Somewhat likely	Can't tell/ Implied 100%	Home slaughter	No	Pig cysticercosis	No	No	Farms were identified by snowballing sample. Likely no selection bias.	Moderate	Moderate	Yes	Yes	Strong	Can't tell	Can't tell	Weak	Household/Concession	Individual	No	Weak	No significant multivariate association with home slaughter at farm. Results and p-value from Table 3. Not enough information with which to calculate a univariate measure of association. The confidence interval of this odds ratio is unusual, but no individual counts with which to calculate it independently	Home slaughter	0.889	0.08	1.02	1.3
1671	Kungu JM, Dione MM, Ejobi F et al. 2017. Risk factors, perceptions and practices associated with Taenioa solium cysticercosis and its control in the smallholder pig production systems in Uganda: a cross-sectional survey. BMC Infect Dis; 17(1):1	English	HP10 antigen-ELISA (Leslie et al 1989) and B158/B60 antigen-ELISA (ApDia, 2004). Results were combined (positive on either test counted towards total)	Cross-sectional	1089 pigs (1 each from randomly-selected households). 1096/1185 households with pigs sampled also agreed to interview. Unknown how many households refused pig sampling.	Rural and urban	Uganda	Sub-Saharan Africa	Low income	Yes	Very likely	Can't tell/ Implied 100%	Home slaughter	No	Pig cysticercosis	No	No	Pigs were selected randomly from selected households	Moderate	Moderate	Yes	Yes	Strong	No	Can't tell	Weak	Household/Concession	Household/Concession	Yes	Moderate	No significant association with home slaughter or with home slaughter frequency. Results calculated from Table 3.	Home slaughter (reference is "never")		0.4	0.74	1.38
																																Never			Reference
																																Home slaughter 1/yr		0.28	0.58	1.23
																																Home slaughter <1/yr		0.53	1.6	4.82
Z85	Kavishe et al 2017. Prevalence and risk factors associated with porcine cysticercosis transmission in Babati district, Tanzania	English	B158/B60 Ag-ELISA (apDia)	Cross-sectional	442 pigs between 2 months and 5 years old selected by snowballing in randomly-selected villages	Rural	Tanzania	Africa	Lower middle	No	Somewhat likley	Can't tell	Home slaughter	No	Pig cysticercosis	No	No		Moderate	Moderate	Yes	Yes	Strong	No - cross reactivity possible	No - no indication of testing in duplicates	Weak	Household	Individual	No	Weak	No significant association with home slaughtering in a multivariate analysis	Does not slaughter at home	0.3	0.211	0.584	1.62
House density -> human cysticercosis
30	Lescano AG, Garcia HH, Gilman RH, et al. Taenia solium cysticercosis hotspots surrounding tapeworm carriers: clustering on human seroprevalence but not on seizures. PLoS Negl Trop Dis 2009; 3: e371.	English	Antibody-EITB (Jafri et al 1998, Peralta et al 2001, Fleury et al 2001)	Cross-sectional	803 people (89.4% of the 898 residents)	Rural	Peru	Latin America and Caribbean	Upper middle income	No	Very likely	80-100%	House density	No	Human cysticercosis	NO	No	Nearly everyone participated, so selection bias would be negligable	Strong	Moderate	Yes	Yes	Strong	Yes	Can't tell	Moderate	Household	Household	Yes	Strong	No significant association with number of houses within 100 meters once results are adjusted for co-infection with taeniasis and distance from nearest tapeworm carrier. Adjusted prevalence ratios from Table 1.	1-3 houses/100m (adjusted) (prevalence ratio)			Reference
																																4-8 houses/100m (adjusted) (prevalence ratio)		0.89	1.27	1.81
																																>8 houses/100m (adjusted) (prevalence ratio)		0.73	1.06	1.56
30	Lescano AG, Garcia HH, Gilman RH, et al. Taenia solium cysticercosis hotspots surrounding tapeworm carriers: clustering on human seroprevalence but not on seizures. PLoS Negl Trop Dis 2009; 3: e371.	English	Antibody-EITB (Jafri et al 1998, Peralta et al 2001, Fleury et al 2001)	Cross-sectional	803 people (89.4% of the 898 residents)	Rural	Peru	Latin America and Caribbean	Upper middle income	Yes	Very likely	80-100%	House density	No	Human cysticercosis	No	No	Nearly everyone participated, so selection bias would be negligable	Strong	Moderate	Yes	Yes	Strong	Yes	Can't tell	Moderate	Household/Concession	Individual	No	Moderate	Significantly higher odds with more surrounding houses. Results calculated from Table 1.	1-3 houses/100m			Reference
																																4-8 houses/100m		1.22	1.79	2.64
																																>8 houses/100m		1.001	1.51	2.27
310	O'Neal SE, Moyano LM, Ayvar V, Gonzalvez G, Diaz A, Rodriguez S, et al. Geographic correlation between tapeworm carriers and heavily infected cysticercotic pigs. PLoS neglected tropical diseases. 2012;6(12):e1953. Epub 2013/01/04. doi: 10.1371/journal.pntd.0001953. PubMed PMID: 23285305; PubMed Central PMCID: PMCPMC3527375	English	LLGP-EITB (Tsang et al 1989) in >=2 years old resident	Cross-sectional	385 people recruited during a door-to-door census. 85% of village residents participated.	Rural	Peru	Latin America and Caribbean	Upper middle income	Yes	Somewhat likely	80-100%	House denssity	No	Human cysticercosis	No	No	Vast majority of humans and pigs in the village were included, so no bias	Moderate	Moderate	Yes	Yes	Strong	Yes	Can't tell	Moderate	Household/Concession	Individual	No	Moderate	Significant difference in the seroprevalence by the number of houses per 100 meters and specifically higher odds among those with 6-9 houses/100 meters. Results calculated from Table 3. P-value from Table 3.	Overall distribution	0.03
																																1-5 houses/100 meters			Reference
																																6-9 houses/100 meters		1.15	1.91	3.16
																																10-19 houses/100 meters		0.64	1.08	1.8
House density -> pig cysticercosis
#	Paper citation	Language	Test used	Study/data design	Population	Setting	Country	WHO region	World Income level	Countable results?	EPHPP Q1 (representitive)	EPHPP Q2 (targeted)	Exposure	Biased selection w/exposure?	Outcome	Biased selection w/outcome?	Possible problematic selection bias?	Describe effects (do they cancel? Opposite directions? If describe sampling but not prortion relative to sample -assess with exposure. If truly not enough information/very poor, weak = possible problematic bias	EPHPP A (population)	EPHPP B (study design)	EPHPP E1.1 (E validity)	EPHPP E2.1 (E reliability)	EPHPP E.1 (E data collection)	EPHPP E1.2 (O validity)	EPHPP E2.2 (O reliability)	EPHPP E.2 (O data collection)	EPHPP H (exposure unit)	EPHPP H (analysis unit)	EPHPP H (unit match)	Evidence quality	Paper results	Risk group	p-value	Lower bound	OR point estimate*	Upper bound
310	O'Neal SE, Moyano LM, Ayvar V, Gonzalvez G, Diaz A, Rodriguez S, et al. Geographic correlation between tapeworm carriers and heavily infected cysticercotic pigs. PLoS neglected tropical diseases. 2012;6(12):e1953. Epub 2013/01/04. doi: 10.1371/journal.pntd.0001953. PubMed PMID: 23285305; PubMed Central PMCID: PMCPMC3527375	English	Antibody EITB (Tsang et al 1989) with 1+ bands as positive	Cross-sectional	548 pigs. Authors attempted to capture all pigs in the village, but proportion captured is unknown.	Rural	Peru	Latin America and Caribbean	Upper middle income	Yes	Very likely	Can't tell/ Implied 100%	House density	No	Pig cysticercosis (1+ bands)	No	No	Vast majority of humans and pigs in the village were included, so no bias	Moderate	Moderate	Yes	Yes	Strong	Can't tell	Can't tell	Weak	Household/Concession	Individual	No	Weak	Significantly higher odds among pigs with 6-9 households per 100 meters, but signifciantly lower odds among pigs with 10-19 households/100 meters. Results calculated from Table 2. P-value from Table 2.	House density overall distribution (EITB 1+ bands)	<0.01
																																1-5 houses/100 meters (EITB 1+ bands)			Reference
																																6-9 houses/100 meters (EITB 1+ bands)		1.13	1.72	2.61
																																10-19 houses/100 meters (EITB 1+ bands)		0.37	0.56	0.84
310	O'Neal SE, Moyano LM, Ayvar V, Gonzalvez G, Diaz A, Rodriguez S, et al. Geographic correlation between tapeworm carriers and heavily infected cysticercotic pigs. PLoS neglected tropical diseases. 2012;6(12):e1953. Epub 2013/01/04. doi: 10.1371/journal.pntd.0001953. PubMed PMID: 23285305; PubMed Central PMCID: PMCPMC3527375	English	Antibody EITB (Tsang et al 1989) with 4+ bands as positive	Cross-sectional	548 pigs. Authors attempted to capture all pigs in the village, but proportion captured is unknown.	Rural	Peru	Latin America and Caribbean	Upper middle income	Yes	Very likely	Can't tell/ Implied 100%	House density	No	Pig cysticercosis (4+ bands)	No	No	Vast majority of humans and pigs in the village were included, so no bias	Moderate	Moderate	Yes	Yes	Strong	Can't tell	Can't tell	Weak	Household/Concession	Individual	No	Weak	No significant association with household rensity. Results calculated from Table 2. P-value from Table 2.	House density overall distribution (EITB 4+ bands)	0.3
																																1-5 houses/100 meters (EITB 4+ bands)			Reference
																																6-9 houses/100 meters (EITB 4+ bands)		0.53	2.41	10.93
																																10-19 houses/100 meters (EITB 4+ bands)		0.05	0.52	5.03
310	O'Neal SE, Moyano LM, Ayvar V, Gonzalvez G, Diaz A, Rodriguez S, et al. Geographic correlation between tapeworm carriers and heavily infected cysticercotic pigs. PLoS neglected tropical diseases. 2012;6(12):e1953. Epub 2013/01/04. doi: 10.1371/journal.pntd.0001953. PubMed PMID: 23285305; PubMed Central PMCID: PMCPMC3527375	English	Tongue exam (Gonzalez et al 1990)	Cross-sectional	548 pigs. Authors attempted to capture all pigs in the village, but proportion captured is unknown.	Rural	Peru	Latin America and Caribbean	Upper middle income	Yes	Very likely	Can't tell/ Implied 100%	House density	No	Pig cysticercosis (tongue exam)	No	No	Vast majority of humans and pigs in the village were included, so no bias	Moderate	Moderate	Yes	Yes	Strong	No	Can't tell	Weak	Household/Concession	Individual	No	Weak	Significant association with house density, although the direction is unclear. No casess were found among pigs with 10-19 houses/100 meters, but cannot construct an odds ratio with a numerator of 0. Results calculated from Table 2. P-value from Table 2.	House density overall distribution (tongue exam)	<0.01
																																1-5 houses/100 meters (tongue exam)			Reference
																																6-9 houses/100 meters (tongue exam)		0.93	3.22	11.21
																																10-19 houses/100 meters (tongue exam)			No cases
435	Lescano AG, Garcia HH, Gilman RH, Guezala MC, Tsang VC, Gavidia CM, et al. Swine cysticercosis hotspots surrounding Taenia solium tapeworm carriers. Am J Trop Med Hyg. 2007;76(2):376-83. Epub 2007/02/14. PubMed PMID: 17297051	English	Antibody-EITB (Tsang et al 1989, Tsang et al 1991) with 1+ bands marked as positive. Pregnant sows and pigs <2 months old were not sampled.	Cross-sectional	908 pigs from volunteer households (sampled at baseline during village census). Unknown household consent proportion.	Rural	Peru	Latin America and Caribbean	Upper middle income	Yes	Somewhat likely	Can't tell/ Implied 100%	House density	No	Pig cysticercosis (1+ bands)	No	No	88% of participants were recruited, so likely no selection bias	Moderate	Moderate	Yes	Yes	Strong	Can't tell	Can't tell	Weak	Household/Concession	Individual	No	Weak	Significantly higher odds as the number of houses within 100 meters increased. Results calculated from Table 2 (likely 1+ band results, but not certain)	House density overall distribution	<0.001
																																1-3 households/100 meters			Reference
																																4-6 households/100 meters		1.48	2.09	2.93
																																7-9 households/100 meters		2.81	4.06	5.87
Z10	Lescano et al 2019. Clustering of Necropsy-Confirmed Porcine Cysticercosis Surrounding Taenia solium Tapeworm Carriers in Peru	English	Ab-EITB followed by thorough dissection for VIABLE cysts	Cross-sectional	370 pigs in 6 villages in Tombes, Peru	Rural	Peru	Americas	Upper middle	Yes	Very likley	60-80%	House density	No	Pig cysticercosis	No	No		Strong	Moderate	Yes	Yes	Strong	Yes	Yes	Strong	Household -	Individual	No - poison GLM - no hierarchical model	Moderate	Significantly higher prevalence of infection with viable cysts among pigs with more households nearby	2 or more households within 100m	0.0001	2.74	7.39	19.9
House density -> pig eats human feces
#	Paper citation	Language	Test used	Study/data design	Population	Setting	Country	WHO region	World Income level	Countable results?	EPHPP Q1 (representitive)	EPHPP Q2 (targeted)	Exposure	Biased selection w/exposure?	Outcome	Biased selection w/outcome?	Possible problematic selection bias?	Describe effects (do they cancel? Opposite directions? If describe sampling but not prortion relative to sample -assess with exposure. If truly not enough information/very poor, weak = possible problematic bias	EPHPP A (population)	EPHPP B (study design)	EPHPP E1.1 (E validity)	EPHPP E2.1 (E reliability)	EPHPP E.1 (E data collection)	EPHPP E1.2 (O validity)	EPHPP E2.2 (O reliability)	EPHPP E.2 (O data collection)	EPHPP H (exposure unit)	EPHPP H (analysis unit)	EPHPP H (unit match)	Evidence quality	Paper results	Risk group	p-value	Lower bound	OR point estimate*	Upper bound
Z19	Pray et al 2019. Seasonal patterns in risk factors for Taenia solium transmission: a GPS tracking study of pigs and open human defecation in northern Peru. Parasites & Vectors 12:252	English	GPS tracking	Cross-sectional	114 pigs in three villages in northern Peru. Selected pigs were older than two months old, not sick, and not scheduled to be slaughtered in the next seven days.	Rural	Peru	Americas	Upper middle	No	Somewhat likely	Can't tell (no information on % which consented after being approached)	household density	No	pig access to human feces	No	No		Moderate	Moderate	Yes	Yes	Strong	Yes	Yes	Strong	Individual	individual - 1 pig per household	Yes	Strong	Household density of 25 or fewer houses was associated with a significantly higher time spent at defecation sites, while household density of more than 25 houses was associated with a significantly lower time spent at defecation sites
House density -> pig roaming
#	Paper citation	Language	Test used	Study/data design	Population	Setting	Country	WHO region	World Income level	Countable results?	EPHPP Q1 (representitive)	EPHPP Q2 (targeted)	Exposure	Biased selection w/exposure?	Outcome	Biased selection w/outcome?	Possible problematic selection bias?	Describe effects (do they cancel? Opposite directions? If describe sampling but not prortion relative to sample -assess with exposure. If truly not enough information/very poor, weak = possible problematic bias	EPHPP A (population)	EPHPP B (study design)	EPHPP E1.1 (E validity)	EPHPP E2.1 (E reliability)	EPHPP E.1 (E data collection)	EPHPP E1.2 (O validity)	EPHPP E2.2 (O reliability)	EPHPP E.2 (O data collection)	EPHPP H (exposure unit)	EPHPP H (analysis unit)	EPHPP H (unit match)	Evidence quality	Paper results	Risk group	p-value	Lower bound	OR point estimate*	Upper bound
Z19	Pray et al 2019. Seasonal patterns in risk factors for Taenia solium transmission: a GPS tracking study of pigs and open human defecation in northern Peru. Parasites & Vectors 12:252	English	GPS tracking	Cross-sectional	114 pigs in three villages in northern Peru. Selected pigs were older than two months old, not sick, and not scheduled to be slaughtered in the next seven days.	Rural	Peru	Americas	Upper middle	No	Somewhat likely	Can't tell (no information on % which consented after being approached)	household density	No	pig roaming	No	No		Moderate	Moderate	Yes	Yes	Strong	Yes	Yes	Strong	Individual - 1 pig per household	Individual	Yes	Strong	Household density of 25 or fewer houses was associated with a significantly lower range size, while household density of more than 25 houses was associated with a significantly higher range size
House density -> pig roaming location
#	Paper citation	Language	Test used	Study/data design	Population	Setting	Country	WHO region	World Income level	Countable results?	EPHPP Q1 (representitive)	EPHPP Q2 (targeted)	Exposure	Biased selection w/exposure?	Outcome	Biased selection w/outcome?	Possible problematic selection bias?	Describe effects (do they cancel? Opposite directions? If describe sampling but not prortion relative to sample -assess with exposure. If truly not enough information/very poor, weak = possible problematic bias	EPHPP A (population)	EPHPP B (study design)	EPHPP E1.1 (E validity)	EPHPP E2.1 (E reliability)	EPHPP E.1 (E data collection)	EPHPP E1.2 (O validity)	EPHPP E2.2 (O reliability)	EPHPP E.2 (O data collection)	EPHPP H (exposure unit)	EPHPP H (analysis unit)	EPHPP H (unit match)	Evidence quality	Paper results	Risk group	p-value	Lower bound	OR point estimate*	Upper bound
Z19	Pray et al 2019. Seasonal patterns in risk factors for Taenia solium transmission: a GPS tracking study of pigs and open human defecation in northern Peru. Parasites & Vectors 12:252	English	GPS tracking	Cross-sectional	114 pigs in three villages in northern Peru. Selected pigs were older than two months old, not sick, and not scheduled to be slaughtered in the next seven days.	Rural	Peru	Americas	Upper middle	No	Somewhat likely	Can't tell (no information on % which consented after being approached)	household density	no	pig roaming location	No	No		Moderate	Moderate	Yes	Yes	Strong	Yes	Yes	Strong	Indidual	Individual	Yes	Strong	Pigs with 10 or fewer households in a 1km radius of their home spent significantly more time in vegetative areas and significantly less time in peri-domestic ares than pigs with more households near their home.
House density -> taeniasis
#	Paper citation	Language	Test used	Study/data design	Population	Setting	Country	WHO region	World Income level	Countable results?	EPHPP Q1 (representitive)	EPHPP Q2 (targeted)	Exposure	Biased selection w/exposure?	Outcome	Biased selection w/outcome?	Possible problematic selection bias?	Describe effects (do they cancel? Opposite directions? If describe sampling but not prortion relative to sample -assess with exposure. If truly not enough information/very poor, weak = possible problematic bias	EPHPP A (population)	EPHPP B (study design)	EPHPP E1.1 (E validity)	EPHPP E2.1 (E reliability)	EPHPP E.1 (E data collection)	EPHPP E1.2 (O validity)	EPHPP E2.2 (O reliability)	EPHPP E.2 (O data collection)	EPHPP H (exposure unit)	EPHPP H (analysis unit)	EPHPP H (unit match)	Evidence quality	Paper results	Risk group	p-value	Lower bound	OR point estimate*	Upper bound
310	O'Neal SE, Moyano LM, Ayvar V, Gonzalvez G, Diaz A, Rodriguez S, et al. Geographic correlation between tapeworm carriers and heavily infected cysticercotic pigs. PLoS neglected tropical diseases. 2012;6(12):e1953. Epub 2013/01/04. doi: 10.1371/journal.pntd.0001953. PubMed PMID: 23285305; PubMed Central PMCID: PMCPMC3527375	English	Coproantigen-ELISA (Allan et al 1996). Children <2 years old were not sampled.	Cross-sectional	402 volunteers. Exact numbers depend on back-calculating from percentages in Table 3. Serum samples obtained from 83% of the 454 residents in the village (number includes those <2 years old)	Rural	Peru	Latin America and Caribbean	Upper middle income	Yes	Somewhat likely	80-100%	House density	No	Human taeniasis (Ag)	No	No	Vast majority of humans and pigs in the village were included, so no bias	Moderate	Moderate	Yes	Yes	Strong	No	Can't tell	Weak	Household/Concession	Individual	No	Weak	No significant association with house density. Results calculated from Table 3. P-value from Table 3.	Overall distribution (coproantigen-ELISA)	0.59
																																1-5 houses/100m (coproantigen ELISA)			Reference
																																6-9 houses/100m (coproantigen ELISA)		0.32	1.94	11.85
																																10-19 houses/100m (coproantigen ELISA)		0.05	0.61	6.84
310	O'Neal SE, Moyano LM, Ayvar V, Gonzalvez G, Diaz A, Rodriguez S, et al. Geographic correlation between tapeworm carriers and heavily infected cysticercotic pigs. PLoS neglected tropical diseases. 2012;6(12):e1953. Epub 2013/01/04. doi: 10.1371/journal.pntd.0001953. PubMed PMID: 23285305; PubMed Central PMCID: PMCPMC3527375	English	rES33 antibody-EITB (Levine et a 2007). Children <2 years old were not sampled.	Cross-sectional	385 volunteers. Exact numbers depend on back-calculating from percentages in Table 3. Serum samples obtained from 83% of the 454 residents in the village (number includes those <2 years old)	Rural	Peru	Latin America and Caribbean	Upper middle income	Yes	Somewhat likely	80-100%	House density	No	Human taeniasis (EITB)	No	No	Vast majority of humans and pigs in the village were included, so no bias	Moderate	Moderate	Yes	Yes	Strong	Yes	Can't tell	Moderate	Household	Individual	No	Moderate	No significant association with house density. Results calculated from Table 3. P-value from Table 3.	Overall distribution (r33 antibody-EITB)	0.46
																																1-5 houses/100m (r33 antibody-EITB)			Reference
																																6-9 houses/100m (r33 antibody-EITB)		0.64	2.01	6.31
																																10-19 houses/100m (r33 antibody-EITB)		0.42	1.43	4.8
Household size -> human cysticercosis
#	Paper citation	Language	Test used	Study/data design	Population	Setting	Country	WHO region	World Income level	Countable results?	EPHPP Q1 (representitive)	EPHPP Q2 (targeted)	Exposure	Biased selection w/exposure?	Outcome	Biased selection w/outcome?	Possible problematic selection bias?	Describe effects (do they cancel? Opposite directions? If describe sampling but not prortion relative to sample -assess with exposure. If truly not enough information/very poor, weak = possible problematic bias	EPHPP A (population)	EPHPP B (study design)	EPHPP E1.1 (E validity)	EPHPP E2.1 (E reliability)	EPHPP E.1 (E data collection)	EPHPP E1.2 (O validity)	EPHPP E2.2 (O reliability)	EPHPP E.2 (O data collection)	EPHPP H (exposure unit)	EPHPP H (analysis unit)	EPHPP H (unit match)	Evidence quality	Paper results	Risk group	p-value	Lower bound	OR point estimate*	Upper bound
2	Carabin H, Millogo A, Praet N, et al. Seroprevalence to the antigens of Taenia solium cysticercosis among residents of three villages in Burkina Faso: a cross-sectional study. PLoS Negl Trop Dis 2009; 3: e555.	English	Antigen-ELISA (Brandt et al 1992, Van Kerckhoven et al 1998)	Cross-sectional	758 people. Total population was one person selected at random from each concession (Batondo and Nyonyogo) or from a random 50% of concessions (Pabré). Sample is 85.4% of the 888 people interviewed for the study.	Rural	Burkina Faso	Sub-Saharan Africa	Low income	Yes	Very likely	80-100%	Concession size	Yes	Human cysticercosis	No	No	Larger concessions likely had more households, so more participants were selected from the larger concessions. However, human cysticercosis is latent	Strong	Moderate	Yes	Yes	Strong	Yes	Yes	Strong	Household/Concession	Household/Concession	Yes	Strong	Significantly higher odds among people living in concessions of at least 16 people. Results calculated from Table 2 (summed of all villages).	<6 people/concession			Reference
																																7-15 people/concession		0.86	2.61	7.96
																																>=16 people/concession		1.72	4.52	11.87
2	Carabin H, Millogo A, Praet N, et al. Seroprevalence to the antigens of Taenia solium cysticercosis among residents of three villages in Burkina Faso: a cross-sectional study. PLoS Negl Trop Dis 2009; 3: e555.	English	Antigen-ELISA (Brandt et al 1992, Van Kerckhoven et al 1998)	Cross-sectional	758 people. Total population was one person selected at random from each concession (Batondo and Nyonyogo) or from a random 50% of concessions (Pabré). Sample is 85.4% of the 888 people interviewed for the study.	Rural	Burkina Faso	Sub-Saharan Africa	Low income	Yes	Very likely	80-100%	Household size	No	Human cysticercosis	No	No	One participant was selected at random from each included household, and human cysticercosis is latent.	Strong	Moderate	Yes	Yes	Strong	Yes	Yes	Strong	Household/Concession	Household/Concession	Yes	Strong	No significant difference by number of people in the household. Results calculated from Table 2 (summed of all villages). Risk not reported for 10-14 people/household.	<5 people/household			Reference
																																5-9 people/household		0.36	0.73	1.58
																																>=15 people/household		0.46	0.98	2.07
10	Diaz F, Garcia HH, Gilman RH, et al. EPIDEMIOLOGY OF TAENIASIS AND CYSTICERCOSIS IN A PERUVIAN VILLAGE. American Journal of Epidemiology 1992; 135: 875-82.	English	Antibody-EITB (Tsang et al 1989, Diaz et al 1992	Cross-sectional	371 volunteers (88% of the 421 people in the village)	Rural	Peru	Latin America and Caribbean	Upper middle income	No	Very likely	80-100%	Household size	No	Human cysticercosis	No	No	No evidence that household size is associated with selection, and human cysticercosis is latent.	Strong	Moderate	Yes	Yes	Strong	Yes	Can't tell	Moderate	Household/Concession	Individual	No	Moderate	No significant association with the number of people living in the household, per text on page 4. No data available with which to calculate a point estimate.
22	Garcia HH, Gilman RH, Gonzalez AE, et al. Hyperendemic human and porcine Taenia solium infection in Peru. Am J Trop Med Hyg 2003; 68: 268-75.	English	Antibody-EITB (Tsang et al 1989)	Cross-sectional	2583 people (45.7% of the 5658 people in the region). Children under 5 were only samplied if their parents requested it on their own.	Rural	Peru	Latin America and Caribbean	Upper middle income	No	Somewhat likely	<60%	Number of people in household	Direct possible	H CC	No	No	People in the same household may have been influenced by the participation decision of others in the household (e.g. parents requesting for children). Outcome is latent and should not be associated with selection	Weak	Moderate	Yes	Yes	Strong	Yes	Can't tell	Moderate	Household/Concession	Individual	No	Weak	No significant association with the number of people living in the household. Results from text on page 273 (bivariate analysis). No data available with which to calculate a point estimate.
30	Lescano AG, Garcia HH, Gilman RH, et al. Taenia solium cysticercosis hotspots surrounding tapeworm carriers: clustering on human seroprevalence but not on seizures. PLoS Negl Trop Dis 2009; 3: e371.	English	Antibody-EITB (Jafri et al 1998, Peralta et al 2001, Fleury et al 2001)	Cross-sectional	746 people (83.1% of the 898 residents)	Rural	Peru	Latin America and Caribbean	Upper middle income	Yes	Very likely	80-100%	Household size	no	Human cysticercosis	No	No	Nearly everyone participated, so selection bias would be negligable	Strong	Moderate	Yes	Yes	Strong	Yes	Can't tell	Moderate	Household/Concession	Individual	No	Moderate	No significant association with the number of people living in the household. Results calculated from Table 1. Category boundaries determined as tertiles.	0.3-1.2 people/room in household			Reference
																																1.3-2.2 people/room in household		0.63	1.04	1.71
																																>2.2 people/room in household		0.69	1.11	1.8
208	Mwape KE, Phiri IK, Praet N, Dorny P, Muma JB, Zulu G, et al. Study and ranking of determinants of Taenia solium infections by classification tree models. Am J Trop Med Hyg. 2015;92(1):56-63. Epub 2014/11/19. doi: 10.4269/ajtmh.13-0593. PubMed PMID: 25404073; PubMed Central PMCID: PMCPMC4347391	English	B158/B60 antigen-ELISA (Dorny et al 2004)	Cross-sectional	969 volunteers from Katete study area. Unknown consent percentage.	Rural	Zambia	Sub-Saharan Africa	Lower middle income	Yes	Very likely	Can't tell/ Implied 100%	Household size	No	Human cysticercosis	No	No	No evidence of selection bias in this study	Moderate	Moderate	Yes	Yes	Strong	Yes	Can't tell	Moderate	Household/Concession	Individual	No	Moderate	No significant association with the number of people living in household, per results calculated from individual values in Figure 2. However, household size was the most significant risk factor by CART analysis, as marked by its position at the top of the tree. Results calculated using the individual counts, which differ slightly from the total participant counts.	>10.5 people/household		0.02	0.14	1.05
310	O'Neal SE, Moyano LM, Ayvar V, Gonzalvez G, Diaz A, Rodriguez S, et al. Geographic correlation between tapeworm carriers and heavily infected cysticercotic pigs. PLoS neglected tropical diseases. 2012;6(12):e1953. Epub 2013/01/04. doi: 10.1371/journal.pntd.0001953. PubMed PMID: 23285305; PubMed Central PMCID: PMCPMC3527375	English	LLGP-EITB (Tsang et al 1989) in >=2 years old resident	Cross-sectional	385 people recruited during a door-to-door census. 85% of village residents participated.	Rural	Peru	Latin America and Caribbean	Upper middle income	Yes	Somewhat likely	80-100%	House size	No	Human cysticercosis	No	No	Vast majority of humans and pigs in the village were included, so no bias	Moderate	Moderate	Yes	Yes	Strong	Yes	Can't tell	Moderate	Household/Concession	Individual	No	Moderate	No significant association with the number of rooms in the household. Results calculated from Table 3. P-value from Table 3.	Overall trend	0.51
																																1-4 rooms/household			Reference
																																5-6 rooms/household		0.63	0.99	1.55
																																7-9 rooms/household		0.75	1.4	2.61
310	O'Neal SE, Moyano LM, Ayvar V, Gonzalvez G, Diaz A, Rodriguez S, et al. Geographic correlation between tapeworm carriers and heavily infected cysticercotic pigs. PLoS neglected tropical diseases. 2012;6(12):e1953. Epub 2013/01/04. doi: 10.1371/journal.pntd.0001953. PubMed PMID: 23285305; PubMed Central PMCID: PMCPMC3527375	English	LLGP-EITB (Tsang et al 1989) >=2 years	Cross-sectional	385 people recruited during a door-to-door census. 85% of village residents participated.	Rural	Peru	Latin America and Caribbean	Upper middle income	Yes	Somewhat likely	80-100%	House size	No	Human cysticercosis	No	No	Vast majority of humans and pigs in the village were included, so no bias	Moderate	Moderate	Yes	Yes	Strong	Yes	Can't tell	Moderate	Household/Concession	Individual	No	Moderate	No significant trend with the number of people living in the household, but significantly lower odds among people with 8-10 people/household. Results calculated from Table 3. P-value from Table 3.	Overall trend	0.06
																																1-5 people/household			Reference
																																6-7 people/household		0.53	0.87	1.43
																																8-10 people/household		0.31	0.53	0.9
683	Sanchez AL, Gomez O, Allebeck P, Cosenza H, Ljungstrom L. Epidemiological study of Taenia solium infections in a rural village in Honduras. Ann Trop Med Parasitol. 1997;91(2):163-71. Epub 1997/03/01. PubMed PMID: 9307658	English	Modified antibody-ELISA (Larralde et al 1986)	Cross-sectional	526 people from randomly-selected households. Baseline survey only. Sample is 93.4% of the 562 people in the randomly-selected households. Children <1 year old were not sampled.	Rural	Honduras	Latin America and Caribbean	Lower middle income	No	Somewhat likely	80-100%	Household size	No	Human cysticercosis	No	No	Houses were randomly selected and it seems like most to all in selected households participated	Moderate	Moderate	Yes	Yes	Strong	No	Can't tell	Weak	Household/Concession	Individual	No	Weak	Significantly higher odds among people living in households with more than 8 people. Results from Table 4.	>8 people/household		1.82	2.96	4.8
Household size -> pig cysticercosis
#	Paper citation	Language	Test used	Study/data design	Population	Setting	Country	WHO region	World Income level	Countable results?	EPHPP Q1 (representitive)	EPHPP Q2 (targeted)	Exposure	Biased selection w/exposure?	Outcome	Biased selection w/outcome?	Possible problematic selection bias?	Describe effects (do they cancel? Opposite directions? If describe sampling but not prortion relative to sample -assess with exposure. If truly not enough information/very poor, weak = possible problematic bias	EPHPP A (population)	EPHPP B (study design)	EPHPP E1.1 (E validity)	EPHPP E2.1 (E reliability)	EPHPP E.1 (E data collection)	EPHPP E1.2 (O validity)	EPHPP E2.2 (O reliability)	EPHPP E.2 (O data collection)	EPHPP H (exposure unit)	EPHPP H (analysis unit)	EPHPP H (unit match)	Evidence quality	Paper results	Risk group	p-value	Lower bound	OR point estimate*	Upper bound
48	Assana E, Amadou F, Thys E, et al. Pig-farming systems and porcine cysticercosis in the north of Cameroon. J Helminthol 2010; 84: 441-6.	English	Antigen-ELISA (Dorny et al 2004) and antibody-ELISA (Assana et al 2007) combined for Bayesian analysis	Cross-sectional	398 pigs (out of 1756; 22.7%) from randomly-sampled farms	Rural	Cameroon	Sub-Saharan Africa	Lower middle income	Yes	Very likely	Can't tell/Implied 100%	Household size	No	Pig cysticercosis	No	No	Farms, and likely pigs, were sampled randomly. No evidence of selection bias.	Moderate	Moderate	Yes	Yes	Strong	No	Can't tell	Weak	Household/Concession	Individual	No	Weak	No significant association with hosuehold size. Results and p-value from Table 3. (Same results)	Crowding overall	0.143
310	O'Neal SE, Moyano LM, Ayvar V, Gonzalvez G, Diaz A, Rodriguez S, et al. Geographic correlation between tapeworm carriers and heavily infected cysticercotic pigs. PLoS neglected tropical diseases. 2012;6(12):e1953. Epub 2013/01/04. doi: 10.1371/journal.pntd.0001953. PubMed PMID: 23285305; PubMed Central PMCID: PMCPMC3527375	English	Antibody EITB (Tsang et al 1989) with 1+ bands as positive	Cross-sectional	548 pigs. Authors attempted to capture all pigs in the village, but proportion captured is unknown.	Rural	Peru	Latin America and Caribbean	Upper middle income	Yes	Very likely	Can't tell/ Implied 100%	House size	No	Pig cysticercosis (1+ bands)	No	No	Vast majority of humans and pigs in the village were included, so no bias	Moderate	Moderate	Yes	Yes	Strong	Can't tell	Can't tell	Weak	Household/Concession	Individual	No	Weak	Significantly higher odds among pigs raised in households with 7-9 rooms. Results calculated from Table 2. P-values from Table 2.	Number of rooms in house (EITB 1+ bands)	0.07
																																1-4 rooms/household (EITB 1+ bands)			Reference
																																5-6 rooms/household (EITB 1+ bands)		0.85	1.24	1.8
																																7-9 rooms/household (ETIB 1+ bands)		1.09	1.76	2.84
310	O'Neal SE, Moyano LM, Ayvar V, Gonzalvez G, Diaz A, Rodriguez S, et al. Geographic correlation between tapeworm carriers and heavily infected cysticercotic pigs. PLoS neglected tropical diseases. 2012;6(12):e1953. Epub 2013/01/04. doi: 10.1371/journal.pntd.0001953. PubMed PMID: 23285305; PubMed Central PMCID: PMCPMC3527375	English	Antibody EITB (Tsang et al 1989) with 4+ bands as positive	Cross-sectional	548 pigs. Authors attempted to capture all pigs in the village, but proportion captured is unknown.	Rural	Peru	Latin America and Caribbean	Upper middle income	Yes	Very likely	Can't tell/ Implied 100%	House size	No	Pig cysticercosis (4+ bands)	No	No	Vast majority of humans and pigs in the village were included, so no bias	Moderate	Moderate	Yes	Yes	Strong	Can't tell	Can't tell	Weak	Household/Concession	Individual	No	Weak	No significant association with the number of rooms in the house. Results calculated from Table 2. P-value from Table 2.	Number of rooms in house (EITB 4+ bands)	0.9
																																1-4 rooms/household (EITB 4+ bands)			Reference
																																5-6 rooms/household (EITB 4+ bands)		0.14	0.65	2.94
																																7-9 rooms/household (EITB 4+ bands)		0.06	0.51	4.58
310	O'Neal SE, Moyano LM, Ayvar V, Gonzalvez G, Diaz A, Rodriguez S, et al. Geographic correlation between tapeworm carriers and heavily infected cysticercotic pigs. PLoS neglected tropical diseases. 2012;6(12):e1953. Epub 2013/01/04. doi: 10.1371/journal.pntd.0001953. PubMed PMID: 23285305; PubMed Central PMCID: PMCPMC3527375	English	Tongue exam (Gonzalez et al 1990)	Cross-sectional	548 pigs. Authors attempted to capture all pigs in the village, but proportion captured is unknown.	Rural	Peru	Latin America and Caribbean	Upper middle income	Yes	Very likely	Can't tell/ Implied 100%	House size	No	Pig cysticercosis (tongue exam)	No	No	Vast majority of humans and pigs in the village were included, so no bias	Moderate	Moderate	Yes	Yes	Strong	No	Can't tell	Weak	Household/Concession	Individual	No	Weak	No significant association with the number of rooms in the house. Results calculated from Table 2. P-value from Table 2.	Number of rooms in house (tongue exam)	0.92
																																1-4 rooms/household (tongue exam)			Reference
																																5-6 rooms/household (tongue exam)		0.18	0.7	2.63
																																7-9 rooms/household (tongue exam)		0.16	0.82	4.28
310	O'Neal SE, Moyano LM, Ayvar V, Gonzalvez G, Diaz A, Rodriguez S, et al. Geographic correlation between tapeworm carriers and heavily infected cysticercotic pigs. PLoS neglected tropical diseases. 2012;6(12):e1953. Epub 2013/01/04. doi: 10.1371/journal.pntd.0001953. PubMed PMID: 23285305; PubMed Central PMCID: PMCPMC3527375	English	Antibody EITB (Tsang et al 1989) with 1+ bands as positive	Cross-sectional	548 pigs. Authors attempted to capture all pigs in the village, but proportion captured is unknown.	Rural	Peru	Latin America and Caribbean	Upper middle income	Yes	Very likely	Can't tell/ Implied 100%	House size	No	Pig cysticercosis (1+ bands)	No	No	Vast majority of humans and pigs in the village were included, so no bias	Moderate	Moderate	Yes	Yes	Strong	Can't tell	Can't tell	Weak	Household/Concession	Individual	No	Weak	No significant association with household size. Results calculated from Table 2. P-values from Table 2.	Household size overall (EITB 1+ bands)	0.29
																																1-5 residents/household (EITB 1+ bands)			Reference
																																6-7 residents/household (EITB 1+ bands)		0.84	1.33	2.08
																																8-10 residents/household (EITB 1+ bands)		0.86	1.32	2.01
310	O'Neal SE, Moyano LM, Ayvar V, Gonzalvez G, Diaz A, Rodriguez S, et al. Geographic correlation between tapeworm carriers and heavily infected cysticercotic pigs. PLoS neglected tropical diseases. 2012;6(12):e1953. Epub 2013/01/04. doi: 10.1371/journal.pntd.0001953. PubMed PMID: 23285305; PubMed Central PMCID: PMCPMC3527375	English	Antibody-EITB (Tsang et al 1989) with 4+ bands as positive	Cross-sectional	548 pigs. Authors attempted to capture all pigs in the village, but proportion captured is unknown.	Rural	Peru	Latin America and Caribbean	Upper middle income	Yes	Very likely	Can't tell/ Implied 100%	House size	No	Pig cysticercosis (4+ bands)	No	No	Vast majority of humans and pigs in the village were included, so no bias	Moderate	Moderate	Yes	Yes	Strong	Can't tell	Can't tell	Weak	Household/Concession	Individual	No	Weak	No significant association with household size. Results calculated from Table 2. P-values from Table 2.	Household size overall (EITB 4+ bands)	0.89
																																1-5 residents/household (EITB 4+ bands)			Reference
																																6-7 residents/household (EITB 4+ bands)		0.07	0.56	4.74
																																8-10 residents/household (EITB 4+ bands)		0.06	0.48	3.99
310	O'Neal SE, Moyano LM, Ayvar V, Gonzalvez G, Diaz A, Rodriguez S, et al. Geographic correlation between tapeworm carriers and heavily infected cysticercotic pigs. PLoS neglected tropical diseases. 2012;6(12):e1953. Epub 2013/01/04. doi: 10.1371/journal.pntd.0001953. PubMed PMID: 23285305; PubMed Central PMCID: PMCPMC3527375	English	Tongue exam (Gonzalez et al 1990)	Cross-sectional	548 pigs. Authors attempted to capture all pigs in the village, but proportion captured is unknown.	Rural	Peru	Latin America and Caribbean	Upper middle income	Yes	Very likely	Can't tell/ Implied 100%	House size	No	Pig cysticercosis (tongue exam)	No	No	Vast majority of humans and pigs in the village were included, so no bias	Moderate	Moderate	Yes	Yes	Strong	No	Can't tell	Weak	Household/Concession	Individual	No	Weak	No significant association with household size. Results calculated from Table 2. P-values from Table 2.	House size overall (tongue exam)	0.29
																																1-5 residents/household (tongue exam)			Reference
																																6-7 residents/household (tongue exam)		0.74	2.8	10.64
																																8-10 residents/household (tongue exam)		0.22	1.15	6.03
435	Lescano AG, Garcia HH, Gilman RH, Guezala MC, Tsang VC, Gavidia CM, et al. Swine cysticercosis hotspots surrounding Taenia solium tapeworm carriers. Am J Trop Med Hyg. 2007;76(2):376-83. Epub 2007/02/14. PubMed PMID: 17297051	English	Antibody-EITB (Tsang et al 1989, Tsang et al 1991) with 1+ bands marked as positive. Pregnant sows and pigs <2 months old were not sampled.	Cross-sectional	861 pigs from volunteer households (sampled at baseline during village census). Unknown household consent proportion.	Rural	Peru	Latin America and Caribbean	Upper middle income	Yes	Somewhat likely	Can't tell/ Implied 100%	Household size	No	Pig cysticercosis (1+ bands)	No	No	88% of participants were recruited, so likely no selection bias	Moderate	Moderate	Yes	Yes	Strong	Can't tell	Can't tell	Weak	Household/Concession	Individual	No	Weak	No significant association with household size. Results calculated from Table 2. P-value from Table 2.	Crowding overall	0.143
																																0.3-1.2 people/room			Reference
																																1.3-2.2 people/room		0.57	0.84	1.23
																																>2.2 people/room		0.46	0.68	1.01
714	Widdowson MA, Cook AJ, Williams JJ, Argaes F, Rodriguez I, Dominguez JL, et al. Investigation of risk factors for porcine Taenia solium cysticercosis: a multiple regression analysis of a cross-sectional study in the Yucatan Peninsula, Mexico. Transactions of the Royal Society of Tropical Medicine and Hygiene. 2000;94(6):620-4. Epub 2001/02/24. PubMed PMID: 11198643	English	Antibody-EITB (Rodriguez-Canul et al 1998). Pigs ≤1 month old were not sampled.	Cross-sectional	697 pigs from random transects in 18 villages selected for accessiblity. Unknown household consent proportion.	Rural	Mexico	Latin America and Caribbean	Upper middle income	Yes	Somewhat likely	Can't tell/ Implied 100%	Household size	No	Pig cysticercosis	No	No	Village closeness to farm should not affect exposure or outcome, and all other selection was in total or at random	Moderate	Moderate	Yes	Yes	Strong	Can't tell	Can't tell	Weak	Household/Concession	Individual	No	Weak	Significant positive association with household size. Results calculated from Table 1 (ignoring missing). P-values from Table 1.	1-5 people/household			Reference
																																6-7 people/household	0.003	1.25	1.91	2.93
																																≥8 people/household	<0.001	1.55	2.39	3.69
Household size -> pig herd size
#	Paper citation	Language	Test used	Study/data design	Population	Setting	Country	WHO region	World Income level	Countable results?	EPHPP Q1 (representitive)	EPHPP Q2 (targeted)	Exposure	Biased selection w/exposure?	Outcome	Biased selection w/outcome?	Possible problematic selection bias?	Describe effects (do they cancel? Opposite directions? If describe sampling but not prortion relative to sample -assess with exposure. If truly not enough information/very poor, weak = possible problematic bias	EPHPP A (population)	EPHPP B (study design)	EPHPP E1.1 (E validity)	EPHPP E2.1 (E reliability)	EPHPP E.1 (E data collection)	EPHPP E1.2 (O validity)	EPHPP E2.2 (O reliability)	EPHPP E.2 (O data collection)	EPHPP H (exposure unit)	EPHPP H (analysis unit)	EPHPP H (unit match)	Evidence quality	Paper results	Risk group	p-value	Lower bound	OR point estimate*	Upper bound
42	Ajala, M.K., Adesehinwa, A.O.K., Mohammed, A.K., 2007. Characteristics of smallholder pig production in southern Kaduna area of Kaduna state, Nigeria. Am. Eur. J. Agric. Environ. Sci. 2, 182–188.	English	Survey	Descriptive	300 people (1 each from randomly-selected households in randomly-selected villages in local government areas)	Rural	Nigeria	Sub-Saharan Africa	Lower middle income	No	Very likely	Can't tell/ Implied 100%	Household size	No	Pig herd size	No	No	One person was selected per household, so households of different pig and herd sizes had the same opportunity to be included.	Moderate	Weak	Yes	Yes	Strong	Yes	Yes	Strong	Household/Concession	Household/Concession	Yes	Moderate	Larger households tended to have more pigs, per table 2. Not enough information with which to run a statistical test.
Household size -> taeniasis
#	Paper citation	Language	Test used	Study/data design	Population	Setting	Country	WHO region	World Income level	Countable results?	EPHPP Q1 (representitive)	EPHPP Q2 (targeted)	Exposure	Biased selection w/exposure?	Outcome	Biased selection w/outcome?	Possible problematic selection bias?	Describe effects (do they cancel? Opposite directions? If describe sampling but not prortion relative to sample -assess with exposure. If truly not enough information/very poor, weak = possible problematic bias	EPHPP A (population)	EPHPP B (study design)	EPHPP E1.1 (E validity)	EPHPP E2.1 (E reliability)	EPHPP E.1 (E data collection)	EPHPP E1.2 (O validity)	EPHPP E2.2 (O reliability)	EPHPP E.2 (O data collection)	EPHPP H (exposure unit)	EPHPP H (analysis unit)	EPHPP H (unit match)	Evidence quality	Paper results	Risk group	p-value	Lower bound	OR point estimate*	Upper bound
208	Mwape KE, Phiri IK, Praet N, Dorny P, Muma JB, Zulu G, et al. Study and ranking of determinants of Taenia solium infections by classification tree models. Am J Trop Med Hyg. 2015;92(1):56-63. Epub 2014/11/19. doi: 10.4269/ajtmh.13-0593. PubMed PMID: 25404073; PubMed Central PMCID: PMCPMC4347391	English	Coproscopic exam with formalin-ether concentration technique (Ritchie et al 1948), coproantigen ELISA (Allan et al 1990). Results seem to be from the coproantigen test.	Cross-sectional	227 (or 226) volunteers from Katete and 712 volunteers from Petauke (total 939 volunteers; 55.9% of all volunteers in the study)	Rural	Zambia	Sub-Saharan Africa	Lower middle income	Yes	Very likely	<60%	Household size	No	Taeniasis	No	No	No evidence of selection bias in this study	Weak	Moderate	Yes	Yes	Strong	No	Can't tell	Weak	Household/Concession	Individual	No	Weak	Household size was the most important taeniasis factor identified by CART analysis in the Katete study area but not in the Petauke study area. Results calculated from Figure 4. Individual counts do not add up to total counts in Figure 4 (likely typo), so individual counts used for calculations.	>6.5 people/household (Katete study area)		0.56	1.48	3.92
310	O'Neal SE, Moyano LM, Ayvar V, Gonzalvez G, Diaz A, Rodriguez S, et al. Geographic correlation between tapeworm carriers and heavily infected cysticercotic pigs. PLoS neglected tropical diseases. 2012;6(12):e1953. Epub 2013/01/04. doi: 10.1371/journal.pntd.0001953. PubMed PMID: 23285305; PubMed Central PMCID: PMCPMC3527375	English	rES33 antibody-EITB (Levine et a 2007). Children <2 years old were not sampled.	Cross-sectional	385 volunteers. Exact numbers depend on back-calculating from percentages in Table 3. Serum samples obtained from 83% of the 454 residents in the village (number includes those <2 years old)	Rural	Peru	Latin America and Caribbean	Upper middle income	Yes	Somewhat likely	80-100%	House size	No	Human taeniasis (EITB)	No	No	Vast majority of humans and pigs in the village were included, so no bias	Moderate	Moderate	Yes	Yes	Strong	Yes	Can't tell	Moderate	Household/Concession	Individual	No	Moderate	No significant association with the number of people in the household. Results calculated from Table 3. P-values from Table 3.	Number of people/household (r33 EITB, overall distribution)	0.49
																																1-5/household (r33 EITB)			Reference
																																6-7/household (r33 EITB)		0.65	1.9	5.59
																																8-10/household (r33 EITB)		0.42	1.36	4.4
310	O'Neal SE, Moyano LM, Ayvar V, Gonzalvez G, Diaz A, Rodriguez S, et al. Geographic correlation between tapeworm carriers and heavily infected cysticercotic pigs. PLoS neglected tropical diseases. 2012;6(12):e1953. Epub 2013/01/04. doi: 10.1371/journal.pntd.0001953. PubMed PMID: 23285305; PubMed Central PMCID: PMCPMC3527375	English	Coproantigen-ELISA (Allan et al 1996). Children <2 years old were not sampled.	Cross-sectional	402 volunteers. Exact numbers depend on back-calculating from percentages in Table 3. Serum samples obtained from 83% of the 454 residents in the village (number includes those <2 years old)	Rural	Peru	Latin America and Caribbean	Upper middle income	Yes	Somewhat likely	80-100%	House size	No	Human taeniasis (Ag)	No	No	Vast majority of humans and pigs in the village were included, so no bias	Moderate	Moderate	Yes	Yes	Strong	No	Can't tell	Weak	Household/Concession	Individual	No	Weak	No significant association with the number of people in the household. Results calculated from Table 3. P-values from Table 3.	Number of people/household (ELISA coproantigen, overall distribution)	0.29
																																1-5/household (ELISA coproantigen)			Reference
																																6-7/household (ELISA coproantigen)		0.37	1.85	9.34
																																8-10/household (ELISA coproantigen)			No cases
Human age -> current pig raising
#	Paper citation	Language	Test used	Study/data design	Population	Setting	Country	WHO region	World Income level	Countable results?	EPHPP Q1 (representitive)	EPHPP Q2 (targeted)	Exposure	Biased selection w/exposure?	Outcome	Biased selection w/outcome?	Possible problematic selection bias?	Describe effects (do they cancel? Opposite directions? If describe sampling but not prortion relative to sample -assess with exposure. If truly not enough information/very poor, weak = possible problematic bias	EPHPP A (population)	EPHPP B (study design)	EPHPP E1.1 (E validity)	EPHPP E2.1 (E reliability)	EPHPP E.1 (E data collection)	EPHPP E1.2 (O validity)	EPHPP E2.2 (O reliability)	EPHPP E.2 (O data collection)	EPHPP H (exposure unit)	EPHPP H (analysis unit)	EPHPP H (unit match)	Evidence quality	Paper results	Risk group	p-value	Lower bound	OR point estimate*	Upper bound
Z83	Maridadi et al 2011. Knowledge and Practices Relating to T. solium Cysticercosis-Taeniasis among Smallholder Farms in Selected Villages in Kilolo District in Iringa Region in Southern Highlands of Tanzania. International Journal of Animal and Veterinary Advances, 3(3): 196-201	English	Focus group discussions	Cross-sectional	80 randomly-selected households	Rural	Tanzania	Africa	Lower middle	Yes	Very likely	Can't tell/Implied 100%	Human age	No	Human pig raising	No	No	Houses were selected randomly, so likely no selection bias	Moderate	Moderate	Yes	Can't tell	Moderate	Yes	Yes	Strong	Indiviudal	Individual	Yes	Strong	No significant difference in age between pig-keeping heads of household and non-pig-raising heads of household	Head of household is <30 years old			Reference
																																Head of household is 30-40 years old	0..48	0.47	1.54	5.11
																																Head of household is >40 years old	0.69	0.40	1.27	3.98
Human age -> human cysticercosis
#	Paper citation	Language	Test used	Study/data design	Population	Setting	Country	WHO region	World Income level	Countable results?	EPHPP Q1 (representitive)	EPHPP Q2 (targeted)	Exposure	Biased selection w/exposure?	Outcome	Biased selection w/outcome?	Possible problematic selection bias?	Describe effects (do they cancel? Opposite directions? If describe sampling but not prortion relative to sample -assess with exposure. If truly not enough information/very poor, weak = possible problematic bias	EPHPP A (population)	EPHPP B (study design)	EPHPP E1.1 (E validity)	EPHPP E2.1 (E reliability)	EPHPP E.1 (E data collection)	EPHPP E1.2 (O validity)	EPHPP E2.2 (O reliability)	EPHPP E.2 (O data collection)	EPHPP H (exposure unit)	EPHPP H (analysis unit)	EPHPP H (unit match)	Evidence quality	Paper results	Risk group	p-value	Lower bound	OR point estimate*	Upper bound
1	Nguekam JP, Zoli AP, Zogo PO, et al. A seroepidemiological study of human cysticercosis in West Cameroon. Trop Med Int Health 2003; 8: 144-9.	English	B158/B60 antigen-ELISA (Dorny et al 2000, with slight modifications)	Cross-sectional	4993 volunteers. Sample is 5.5% of the ~90360 people in the three communities visited.	Rural	Cameroon	African	Lower middle income	Yes	Very likely	<60%	Human age	No	Human cysticercosis	No	No	All who were present when the study team visited were invited to participate. Likely no bias based on age or cysticercosis	Weak	Moderate	Yes	No	Moderate	Yes	Can't tell	Moderate	Individual	Individual	No	Weak	Significantly higher odds with older age. Continuous results from page 46. Categorical results calculated from Table 2.	Continuous (yrs)	<0.001		1.05
																																≤15 yrs			Reference
																																16-45 yrs		0.22	1.29	7.76
																																≥46 yrs		4.93	16.22	53.54
2	Carabin H, Millogo A, Praet N, et al. Seroprevalence to the antigens of Taenia solium cysticercosis among residents of three villages in Burkina Faso: a cross-sectional study. PLoS Negl Trop Dis 2009; 3: e555.	English	Antigen-ELISA (Brandt et al 1992, Van Kerckhoven et al 1998)	Cross-sectional	758 people. Total population was one person selected at random from each concession (Batondo and Nyonyogo) or from a random 50% of concessions (Pabré). Sample is 85.4% of the 888 people interviewed for the study.	Rural	Burkina Faso	African	Low income	Yes	Very likely	80-100%	Human age	Direct known	Human cysticercosis	No	No	Households and participants were selected at random. Table 1 shows that younger participants were slightly more willing than older participants to provide a blood sample, but this difference is small and likely not problematic. Exclusion of very young children likey isn't problematic	Strong	Moderate	Yes	No	Moderate	Yes	Yes	Strong	Individual	Individual	Yes	Strong	Significantly higher odds among the oldest group as compared to the youngest. Results calculated from Table 2.	7-15 yrs			Reference
																																16-39 yrs		0.53	1.16	2.54
																																≥40 yrs		1.73	4.05	9.5
3	Kanobana K, Praet N, Kabwe C, et al. High prevalence of Taenia solium cysticerosis in a village community of Bas-Congo, Democratic Republic of Congo. Int J Parasitol 2011; 41: 1015-8.	English	Antigen-ELISA (Dorny et al 2004). Study targeted at people >1 year old.	Cross-sectional	943 people. This is 75.4% of the ~1250 people in the village.	Rural	Democratic Republic of Congo	African	Low income	No	Somewhat likely	60-79%	Human age	No	Human cysticercosis	NO	No	Human cysticercosis is latent. Authors state on page 1016 that children and adults were equally represented in the sample. Excluding infants less than 1yo should not be problematic.	Moderate	Moderate	Yes	No	Moderate	Yes	Can't tell	Moderate	Individual	Individual	Yes	Strong	Significantly higher odds among people >70 years old according to a change point analysis. Results from text on page 1016.	>70 years old		1.14	2.8	3.81
6	Mwape KE, Phiri IK, Praet N, et al. Taenia solium Infections in a rural area of Eastern Zambia-a community based study. PLoS Negl Trop Dis 2012; 6: e1594.	English	B158/B60 antigen-ELISA (Brandt et al 1992, Dorny et al 2004)	Cross-sectional	708 volunteers from 20 villages (6.2% of the 11344 people in the clinic catchement area)	Rural	Zambia	African	Lower middle income	Yes	Very likely	<60%	Human age	Direct possible	Human cysticercosis	No		Age group skews young (vast majority under 20), according to Figure 3	Weak	Moderate	Yes	No	Moderate	Yes	Can't tell	Moderate	Individual	Individual	Yes	Moderate	Change-point analysis revealed significantly higher prevalence among those over 30 years old, per text on page 5. Odds ratios calculated from Figure 5. *Odds ratios information is new - please confirm calculations are correct	>30 years old	<0.001
																																0-9 years old			Reference
																																10-19 years old		0.3	0.79	2.11
																																20-29 years old		0.05	0.39	3.11
																																30-39 years old		0.62	2.07	6.88
																																40-49 years old		1.04	3.22	9.94
																																50-59 years old		1.51	4.76	15.03
																																60-69 years old		1.78	5.29	15.69
																																70-79 years old		0.6	2.98	14.74
																																80-89 years old		0.51	4.76	44.64
																																90-99 years old			No cases
7	Mwape KE, Phiri IK, Praet N, et al. The incidence of human cysticercosis in a rural community of eastern Zambia. PLoS Neglected Tropical Diseases 2013; 7: e2142.	English	B158/B60 antigen-ELISA (Dorny et al 2004) seroconversion	Cohort	At most 1129 volunteers in the 1st sampling round from 32 villages (unknown consent proportion). Exact population size not given except for seroconversion and reversion.	Rural	Zambia	Sub-Saharan Africa	Lower middle income	Yes	Very likely	Can't tell/ Implied 100%	Human age	No	Human cysticercosis (seroconversion, antigen-ELISA)	No	No	No evidence that age influenced selection, and human cysticercosis is latent.	Moderate	Moderate	Yes	No	Moderate	Yes	Can't tell	Moderate	Individual	Individual	Yes	Strong	No significant association with seroconversion by age. Results calculated from Figure 4.	0-9 yrs (seroconversion)			Reference
																																10-19 yrs (seroconversion)		0.34	0.78	1.81
																																20-29 yrs (seroconversion)		0.25	0.7	1.95
																																30-39 yrs (seroconversion)		0.4	1	2.52
																																40-49 yrs (seroconversion)		0.18	0.62	2.19
																																50-59 yrs (seroconversion)		0.16	0.74	3.34
																																60-69 yrs (seroconversion)		0.83	2.43	7.15
																																70-79 yrs (seroconversion)			No cases
																																80-89 yrs (seroconversion)			No cases
10	Diaz F, Garcia HH, Gilman RH, et al. EPIDEMIOLOGY OF TAENIASIS AND CYSTICERCOSIS IN A PERUVIAN VILLAGE. American Journal of Epidemiology 1992; 135: 875-82.	English	Antibody-EITB (Tsang et al 1989, Diaz et al 1992	Cross-sectional	371 volunteers (88% of the 421 people in the village)	Rural	Peru	Latin America and Caribbean	Upper middle income	Yes	Very likely	80-100%	Human age	No	Human cysticercosis	No	No	Table 1 shows that a similar proportion of participants were sampled from all age ranges except those less than 1 year old. Human cysticercosis is latent and should not have influenced willingness to participate.	Strong	Moderate	Yes	No	Moderate	Yes	Can't tell	Moderate	Individual	Individual	Yes	Strong	No apparent significant association with age. Results calculated from Table 1. Its caption says that chi-square showed significantly higher prevalence among older participants compared to those 6-15 years old, but odds ratio does not support that.	<1 yr			No cases
																																1-5 yrs			No cases
																																6-10 yrs			Reference
																																11-15 yrs		0.18	0.82	3.82
																																16-30 yrs		0.41	1.46	5.22
																																31-40 yrs		0.48	1.88	7.41
																																41-50 yrs		0.19	1.11	6.44
																																>50 yrs		0.89	3.07	10.61
																																>15 yrs (6-15 yrs reference)		0.99	1.93	5.74
12	Sarti E, Schantz PM, Plancarte A, et al. Epidemiological investigation of Taenia solium taeniasis and cysticercosis in a rural village of Michoacan state, Mexico. Trans R Soc Trop Med Hyg 1994; 88: 49-52.	English	Antibody-EITB (Tsang et al 1989). Samples were not specifically requested from children <4 years old or adults >65 years old, but some parents requested that their toddlers be tested.	Cross-sectional	1005 volunteers (32.8% of all people in the village)	Rural	Mexico	Latin America and Caribbean	Upper middle income	Yes	Somewhat likely	<60%	Human age	Direct known	Human cysticercosis	Indirect possible	Yes	Eligibility criteria are limited by age. Parents that believe they or their families are more at risk may have requested that their toddlers be tested, skewing the population	Weak	Moderate	Yes	No	Moderate	Yes	Can't tell	Moderate	Individual	Individual	Yes	Moderate	No significant association with age. Results calcuatled from Table 2. P-value from caption on Table 2.	Chi-square test for trend	0.04
																																<4 years old			Reference
																																4-15 years old		0.13	0.59	2.67
																																16-25 years old		0.08	0.43	2.26
																																26-35 years old		0.16	0.82	4.18
																																36-45 years old		0.16	0.86	4.48
																																46-55 years old		0.27	1.46	8.02
																																>55 years old		0.24	1.25	6.59
13	Garcia-Noval J, Allan JC, Fletes C, et al. Epidemiology of Taenia solium taeniasis and cysticercosis in two rural Guatemalan communities. Am J Trop Med Hyg 1996; 55: 282-9.	English	Antibody-EITB (Tsang et al 1989), with select samples validated at CDC. Children <6 years old were excluded.	Cross-sectional	1542 people (65.2% of the 2365 people in the two communities)	Rural	Guatemala	Latin America and Caribbean	Upper middle income	No	Somewhat likely	60-79%	Human age	Direct known	Human cysticercosis	No	No	Not including those less than 6 years old should not have biased the sample. Human cysticercosis is latent.	Moderate	Moderate	Yes	No	Moderate	Yes	Yes	Strong	Individual	Individual	Yes	Strong	No significant association with age, per text on page 286. Not enough information with which to calculate an odds ratio.
14	Sanchez AL, Lindback J, Schantz PM, et al. A population-based, case-control study of Taenia solium taeniasis and cysticercosis. Ann Trop Med Parasitol 1999; 93: 247-58.	English	Antibody-EITB (Tsang et al 1989, Wilson et al 1991). Children <2 years old were excluded.	Cross-sectional	480 people from randomly-selected households (97/101 selected households; 96.0% recruitment rate)	Rural	Honduras	Latin America and Caribbean	Lower middle income	No	Somewhat likely	80-100%	Human age	Direct known	Human cysticercosis	No	No	Almost all approached houses (97/101) agreed to participate. Excluding children less than 2 years old shouldn't affect the results problematically	Moderate	Moderate	Yes	No	Moderate	Yes	Can't tell	Moderate	Individual	Individual	Yes	Strong	No significant association with age per text on page 250. No information available to caluclate point OR estimates.	Chi-square test for linear trend	0.63
16	Sanchez AL, Medina MT, Ljungstrom I. Prevalence of taeniasis and cysticercosis in a population of urban residence in Honduras. Acta Trop 1998; 69: 141-9.	English	Antibody-EITB (Tsang et al 1989). Test manufactured by Immunetics (Cambridge, MA).	Cross-sectional	404 volunteers (83% male, 90% urban). Authors say that all people available were enrolled and approached for consent, but doesn't say that no one refused consent.	Urban	Honduras	Latin America and Caribbean	Lower middle income	No	Not likely	Can't tell/ Implied 100%	Human age	Indirect known	Human cysticercosis	No	Yes	Participants were selected because they worked on a miliary base, so all participants are older than 18. This paper CANNOT be used to demonstrate a difference in prevalence between children and adults.	Weak	Moderate	Yes	Yes	Strong	Yes	Can't tell	Moderate	Individual	Individual	Yes	Moderate	No significant association with age per text on page 146. No information available to calculate point OR estimates.		>0.05
20	Gomes I, Veiga M, Embirucu EK, Rabelo R, Mota B, Meza-Lucas A, et al. Taeniasis and cysticercosis prevalence in a small village from Northeastern Brazil. Arq Neuropsiquiatr. 2002;60(2-A):219-23. PubMed PMID: 12068348.	English	Antibody-EITB (Tsang et al 1989)	Cross-sectional	668 people identified by random sampling of families (74.2% of the ~900 people identified in initial sampling)	Rural	Brazil	Latin America and Caribbean	Upper middle income	Yes	Very likely	60-79%	Human age	No	Human cysticercosis	No	No	Families were recruited by random selection, and recruitment rate was likely high (implied 175/180 consented). Likely no relationship between selection and exposure or outcome	Moderate	Moderate	Yes	No	Moderate	Yes	Can't tell	Moderate	Individual	Individual	Yes	Strong	No significant association with age. P-value (chi-square test) from table 2. Results calculated from table 2.	0-9 yrs	0.134		Reference
																																10-29 yrs		0.2	1.1	6.09
																																30-49 yrs		0.05	0.53	5.97
																																50-69 yrs		0.76	4.25	23.77
																																≥70 yrs			No cases
22	Garcia HH, Gilman RH, Gonzalez AE, et al. Hyperendemic human and porcine Taenia solium infection in Peru. Am J Trop Med Hyg 2003; 68: 268-75.	English	Antibody-EITB (Tsang et al 1989)	Cross-sectional	2583 people (45.7% of the 5658 people in the region). Children under 5 were only samplied if their parents requested it on their own.	Rural	Peru	Latin America and Caribbean	Upper middle income	No	Somewhat likely	<60%	Human age	Direct known	Human cysticercosis	Indirect possible	Yes	Children in the reference group were not sought by the investigators, but were only tested if the parents asked them to do so. Parents that believe they or their families are more at risk may have requested that their toddles be tested, skewing the sample.	Weak	Moderate	Yes	No	Moderate	Yes	Can't tell	Moderate	Individual	Individual	Yes	Moderate	No significant association with age, per text on page 273. Results from text on page 270. Insufficient information to calculate a confidence interval for the OR.	≤5 yrs	0.196		0.34
23	Ferrer E, Cabrera Z, Rojas G, et al. Evidence for high seroprevalence of Taenia solium cysticercosis in individuals from three rural communities in Venezuela. Trans R Soc Trop Med Hyg 2003; 97: 522-6.	English	Antibody-ELISA (no reference given). Children <2 years old were not sampled.	Cross-sectional	1254 volunteers. Unknown consent proportion.	Rural	Venezuela	Latin America and Caribbean	Upper middle income	No	Somewhat likely	Can't tell/ Implied 100%	Human age	Direct known	Human cysticercosis (antibody-ELISA)	No	No	Human cysticercosis is latent. Excluding children less than 2 years old should not be a problematic source of bias	Moderate	Moderate	Yes	No	Moderate	No	Yes	Weak	Individual	Individual	Yes	Moderate	No significant association with age, per text on page 524. Not enough information with which to calculate an odds ratio.
25	Moro PL, Lopera L, Bonifacio N, et al. Taenia solium infection in a rural community in the Peruvian Andes. Ann Trop Med Parasitol 2003; 97: 373-9.	English	Antibody-EITB (Tsang et al 1989). Children <4 years old were not sampled.	Cross-sectional	317 volunteers (67% of the 472 eligible villagers)	Rural	Peru	Latin America and Caribbean	Upper middle income	Yes (approximations from Figure 2)	Somewhat likely	60-79%	Human age	Direct known	Human cysticercosis	No	No	Excluding children less than 4 years old should not have had a large impact on results. Human cysticercosis is latent.	Moderate	Moderate	Yes	No	Moderate	Yes	Can't tell	Moderate	Individual	Individual	Yes	Strong	Significantly lower odds among those >20 years old. Results calculated from Figure 2.	4-9 years old			Reference
																																10-19 years old		0.35	0.73	1.52
																																20-29 years old		0.1	0.29	0.86
																																30-39 years old		0.02	0.1	0.45
																																40-49 years old		0.09	0.28	0.91
																																≥50 years old		0.16	0.35	0.78
25	Moro PL, Lopera L, Bonifacio N, et al. Taenia solium infection in a rural community in the Peruvian Andes. Ann Trop Med Parasitol 2003; 97: 373-9.	English	Antibody-EITB (Tsang et al 1989). Children <4 years old were not sampled.	Cross-sectional	317 volunteers (67% of the 472 eligible villagers)	Rural	Peru	Latin America and Caribbean	Upper middle income	No	Somewhat likely	60-70%	Human age	Direct known	Human cysticercosis	No	No	Excluding children less than 4 years old should not have had a large impact on results. Human cysticercosis is latent.	Moderate	Moderate	Yes	No	Moderate	Yes	Can't tell	Moderate	Individual	Individual	Yes	Strong	Significantly higher odds among those under 30 years old. Results from table 2 (adjusted for education, sheep-raising, and pig-raising).	4-29 yrs (multivariate)	<0.001	1.39	2.53	4.6
27	Montano SM, Villaran MV, Ylquimiche L, et al. Neurocysticercosis: association between seizures, serology, and brain CT in rural Peru. Neurology 2005; 65: 229-33.	English	Antibody-EITB (Tsang et al 1989, Tsang et al 1995)	Descriptive	825 people (91.7% of all residents)	Rural	Peru	Latin America and Caribbean	Upper middle income	No	Very likely	80-100%	Human age	No	Human cysticercosis	No	No	Nearly all of the population was sampled, so major selection bias is impossible.	Strong	Weak	Yes	No	Moderate	Yes	Can't tell	Moderate	Individual	Individual	Yes	Moderate	Figure 3 shows the highest relative prevalence of CC was in the 51-60 year old age group, but not enough information to calculate point OR estimate.
30	Lescano AG, Garcia HH, Gilman RH, et al. Taenia solium cysticercosis hotspots surrounding tapeworm carriers: clustering on human seroprevalence but not on seizures. PLoS Negl Trop Dis 2009; 3: e371.	English	Antibody-EITB (Jafri et al 1998, Peralta et al 2001, Fleury et al 2001)	Cross-sectional	803 people (89.4% of the 898 residents)	Rural	Peru	Latin America and Caribbean	Upper middle income	Yes	Very likely	80-100%	Human age	No	Human cysticercosis	No	No	Nearly everyone participated, so selection bias would be negligable	Strong	Moderate	Yes	No	Moderate	Yes	Can't tell	Moderate	Individual	Individual	Yes	Strong	No significant association with age. P-value from Table 1. Results calculated from Table 1.	0-9 yrs	0.098		Reference
																																10-19 yrs		0.45	0.75	1.24
																																20-29 yrs		0.59	0.9	1.68
																																30-39 yrs		0.57	0.98	1.69
																																40-49 yrs		0.35	0.74	1.58
																																50-59 yrs		0.86	1.63	3.1
																																>59 yrs		0.4	0.79	1.6
31	Praet N, Speybroeck N, Rodriguez-Hidalgo R, et al. Age-related infection and transmission patterns of human cysticercosis. Int J Parasitol 2010; 40: 85-90.	English	Antibody-EITB (Tsang et al 1989)	Cross-sectional	807 volunteers (75.9% of the 1063 residents)	Rural	Ecuador	Latin America and Caribbean	Upper middle income	No	Very likely	60-79%	Human age	No	Human cysticercosis (antibody-EITB)	No	No	Age distribution of sample is not statistically different from population, and human cysticercosis is latent	Moderate	Moderate	Yes	No	Moderate	Yes	Can't tell	Moderate	Individual	Individual	Yes	Strong	Significantly higher antibody-EITB positivity, per text on page 87. Not enough information with which to calculate an OR.	>40 years old	<0.001
31	Praet N, Speybroeck N, Rodriguez-Hidalgo R, et al. Age-related infection and transmission patterns of human cysticercosis. Int J Parasitol 2010; 40: 85-90.	English	Antigen-ELISA (Dorny et al 2004)	Cross-sectional	794 volunteers (74.7% of the 1063 residents)	Rural	Ecuador	Latin America and Caribbean	Upper middle income	No	Very likely	60-79%	Human age	No	Human cysticercosis (antigen-ELISA)	No	No	Age distribution of sample is not statistically different from population, and human cysticercosis is latent	Moderate	Moderate	Yes	No	Moderate	Yes	Can't tell	Moderate	Individual	Individual	Yes	Strong	Significantly higher antigen-ELISA positivity after age 60, per text on page 87. Not enough information to calculate OR estimates.	>60 years old	<0.001
32	Coral-Almeida M, Rodriguez-Hidalgo R, Celi-Erazo M, et al. Incidence of human Taenia solium larval Infections in an Ecuadorian endemic area: implications for disease burden assessment and control. PLoS Negl Trop Dis 2014; 8: e2887.	English	Antibody-EITB (Tsang et al 1989) >=1 year	Cohort	744 people (first sampling round, 65.0% of the 1145 inhabitants)	Rural	Ecuador	Latin America and Caribbean	Upper middle income	No	Somewhat likely	60-79%	Human age	Direct known	Human cysticercosis (seroconversion)	No	No	Human cysticercosis is latent. Excluding all infants less than 1 year old is not a problematic source of bias.	Moderate	Moderate	Yes	No	Moderate	Yes	Can't tell	Moderate	Individual	Individual	Yes	Strong	Significantly higher prevalence of antibody seroreversion than seroconversion before age 30, but not after. Results from text on page 4. Not enough information with which to calculate an odds ratio.
33	Theis JH, Goldsmith RS, Flisser A, et al. Detection by immunoblot assay of antibodies to Taenia solium cysticerci in sera from residents of rural communities and from epileptic patients in Bali, Indonesia. Southeast Asian J Trop Med Public Health 1994; 25: 464-8.	English	Antibody-EITB (Tsang et al 1989) (modified, but authors claim similar sensitivity and specificity as original)	Cross-sectional	746 people (asymptomatic only). This sample comes from 31.0% of the 2410 people randomly selected for a prior survey.	Rural	Indonesia	East Asia and Pacific	Lower middle income	Yes	Very likely	<60%	Human age	No	Human cysticercosis	No	No	Random selection and latent outcome, so not association between selection and outcome. Age distribution of sample seems similar to that of Indonesia in 1990 (Figure 1 of https://www.ncbi.nlm.nih.gov/pmc/articles/PMC4855027/), so no marked association between age and selection.	Weak	Moderate	Yes	No	Moderate	Yes	Can't tell	Moderate	Individual	Individual	Yes	Moderate	No significant association with age. Results calculated from Table 1 (asymptomatic individuals only).	0-5 yrs			Reference
																																6-10 yrs		0.66	1.53	3.55
																																11-20 yrs		0.94	2.08	4.62
																																21-30 yrs		0.96	2.45	6.24
																																31-41 yrs		0.4	1.4	4.94
																																>41 yrs		0.75	2.13	6.03
34	Erhart A, Dorny P, Van De N, et al. Taenia solium cysticercosis in a village in northern Viet Nam: seroprevalence study using an ELISA for detecting circulating antigen. Trans R Soc Trop Med Hyg 2002; 96: 270-2.	English	Antigen-ELISA (Brandt et al 1992, Dorny et al 2000). Children <12 years old were not sampled.	Cross-sectional	210 volunteers (76.9% of those eliglble for the study)	Rural	Vietnam	East Asia and Pacific	Lower middle income	No	Not likely	60-79%	Human age	Direct known	Human cysticercosis	No	Yes	Only participants at least 12 years old were eligible for the study. This paper CANNOT be used to demonstrate a difference (or lack of difference) in prevalence between very young children (the usual reference group) and other participants in the sample.	Weak	Moderate	Yes	No	Moderate	Yes	Can't tell	Moderate	Individual	Individual	Yes	Moderate	No significant association with age. P-value from text on page 271. Not enough information to calculate point OR estimate.		0.74
37	Jayaraman T, Prabhakaran V, Babu P, et al. Relative seroprevalence of cysticercus antigens and antibodies and antibodies to Taenia ova in a population sample in south India suggests immunity against neurocysticercosis. Trans R Soc Trop Med Hyg 2011; 105: 153-9.	English	Antibody-EITB (Prabhakran et al 2004, Tsang et al 1989)	Cross-sectional	1056 people between 2 and 60 years (66.0% of those randomly selected and approached for serology)	Rural and urban	India	South Asia	Lower middle income	Yes	Somewhat likely	60-79%	Human age	Direct known	Human cysticercosis	No	Yes	The age restrictions on the sample limit the applicability of these results.	Moderate	Moderate	Yes	No	Moderate	Yes	Can't tell	Moderate	Individual	Individual	Yes	Strong	No significant association with age. Results calculated from text on page 155.	6-15 yrs			Reference
																																16-45 yrs		0.99	1.57	2.48
																																46-60 yrs		0.73	1.29	2.29
40	Adjide CC, Bouteille B, Josse R, Adjide-Szmidt V, Avode DG, Dumas M. [Seroprevalence of cysticercosis in the lacustrian community of Vekky, Atlantic district (Benin)]. Bull Soc Pathol Exot 1996; 89: 24-9.	French	Antibody-ELISA (Dumas et al 1990, Gottstein et al 1986, Guerra et al 1982, Nzisariba et al 1992)	Cross-sectional	319 people selected through cluster random sampling (first HH selected randomly then every 10 until required nb achieved per village) from 11/12 city-states. Consent proportion unknown.	Rural	Benin	Sub-Saharan Africa	Low income	Yes	Not likely	Can't tell/ Implied 100%	Human age	Indirect possible	Human cysticercosis	No	No	There is a strong gender skew in the sample, and men tended to be older than women in the sample. However, likely no association between selection and outcome.	Weak	Moderate	Yes	No	Weak	No	Can't tell	Weak	Individual	Individual	Yes	Weak	No significant association with age. Results calculated from Table 1.	<10 yrs			Reference
																																10-19 yrs		0.19	1.19	7.54
																																20-29 yrs			No cases
																																0-39 yrs		0.1	0.67	4.21
																																40-49 yrs		0.04	0.42	4.79
																																50-59 yrs		0.05	0.6	7
																																≥60 yrs		0.05	0.55	6.32
78	Houinato, D., Ramanankandrasama, B., Adjide, C., Melaku, Z., Josse, R., Avode, G., Duma, M., Bouteille, B., 1998. Seroprevalence of cysticercosis in Benin. Trans. R. Soc. Trop. Med. Hyg. 92, 621–624.	English	Antibody-ELISA (Guerra et al 1982) with confirmation by antibody-EITB (Tsang et al 1989). Only those positive on the confirmatory test were considered positive.	Cross-sectional	2625 people (97.2% of the 2702 identified by random selection of households)	Rural and urban	Benin	Sub-Saharan Africa	Low income	Yes	Very likely	80-100%	Human age	No	Human cysticercosis	No	No	Nearly all of the eligible population was enrolled. No selection bias.	Strong	Moderate	Yes	No	Moderate	No	Can't tell	Weak	Individual	Individual	Yes	Moderate	Significantly higher odds among those ≥50 years old as compared to the youngest group. Results calculated from Table 1.	<20 yrs			Reference
																																20-29 yrs		0.42	1.39	4.63
																																30-39 yrs		0.58	1.99	6.85
																																40-49 yrs		0.63	2.36	8.85
																																50-59 yrs		1.49	5.33	19.12
																																≥60 yrs		1.07	4.03	15.15
180	Moyano LM, O'Neal SE, Ayvar V, Gonzalvez G, Gamboa R, Vilchez P, et al. High Prevalence of Asymptomatic Neurocysticercosis in an Endemic Rural Community in Peru. PLoS neglected tropical diseases. 2016;10(12):e0005130. Epub 2016/12/20. doi: 10.1371/journal.pntd.0005130. PubMed PMID: 27992429; PubMed Central PMCID: PMCPMC5167259	English	Antibody-EITB (Tsang et al 1989). Children <2 years old were not sampled.	Cross-sectional	385 volunteers (84.8% of the 454 residents in the community)	Rural	Peru	Latin America and Caribbean	Upper middle income	Yes	Somewhat likely	80-100%	Human age	Direct known	Human cysticercosis	No	No	Excluding children less than 2 months old is not a source of problematic bias	Moderate	Moderate	Yes	No	Moderate	Yes	Can't tell	Moderate	Individual	Individual	Yes	Strong	Significantly higher odds among people >18 years old. Results calculated from text on page 4.	≥18 years old		2.16	3.62	6.05
180	Moyano LM, O'Neal SE, Ayvar V, Gonzalvez G, Gamboa R, Vilchez P, et al. High Prevalence of Asymptomatic Neurocysticercosis in an Endemic Rural Community in Peru. PLoS neglected tropical diseases. 2016;10(12):e0005130. Epub 2016/12/20. doi: 10.1371/journal.pntd.0005130. PubMed PMID: 27992429; PubMed Central PMCID: PMCPMC5167259	English	Antibody-EITB (Tsang et al 1989). Children <2 years old were not sampled.	Cross-sectional	385 volunteers (84.8% of the 454 residents in the community)	Rural	Peru	Latin America and Caribbean	Upper middle income	No	Somewhat likely	80-100%	Human age (continuous)	Direct known	Human cysticercosis	No	No	Excluding children less than 2 months old is not a source of problematic bias	Moderate	Moderate	Yes	No	Moderate	Yes	Can't tell	Moderate	Individual	Individual	Yes	Strong	Significantly higher multivariate odds with increasing age. Results from Table 3.	Continuous (yrs)	<0.01	1.02	1.03	1.04
194	Wardrop NA, Thomas LF, Atkinson PM, de Glanville WA, Cook EA, Wamae CN, et al. The Influence of Socio-economic, Behavioural and Environmental Factors on Taenia spp. Transmission in Western Kenya: Evidence from a Cross-Sectional Survey in Humans and Pigs. PLoS neglected tropical diseases. 2015;9(12):e0004223. Epub 2015/12/08. doi: 10.1371/journal.pntd.0004223. PubMed PMID: 26641459; PubMed Central…	English	HP10 antigen-ELISA (Krecek et al 2011, Sciutto et al 1998, Fleury et al 2007, Ferrer et al 2005)	Cross-sectional	2092 people (all people living within randomly-selected houses). This sample is 99% of the 2113 people in the study. Children <5 years old and pregnant women in their third trimester were excluded.	Rural	Kenya	Sub-Saharan Africa	Lower middle income	Yes	Somewhat likely	80-100%	Human age	No	Human cysticercosis	No	No	Exclusion of children less than 5 years old is not a source of problematic bias	Moderate	Moderate	Yes	No	Moderate	Can't tell	Can't tell	Weak	Individual	Individual	Yes	Moderate	No significant association with age. Results calculated from Table 2.	5-14 yrs			Reference
																																15-24 yrs		0.48	0.8	1.34
																																25-39 yrs		0.55	0.91	1.34
																																40-59 yrs		0.5	0.86	1.49
																																≥60 yrs		0.94	1.67	2.94
216	Gonzales I, Miranda JJ, Rodriguez S, Vargas V, Cjuno A, Smeeth L, et al. Seizures, cysticercosis and rural-to-urban migration: the PERU MIGRANT study. Trop Med Int Health. 2015;20(4):546-52. Epub 2015/01/13. doi: 10.1111/tmi.12456. PubMed PMID: 25581851; PubMed Central PMCID: PMCPMC4355387	English	Antibody-EITB (Tsang et al 1989). Only people >30 years old were sampled.	Descriptive	981 people selected randomly. Consent proportion unknown.	Rural and urban	Peru	Latin America and Caribbean	Upper middle income	No	Not likely	Can't tell/ Implied 100%	Human age	Indirect possible	Human cysticercosis	No	No	All participants were middle-aged. However, when taking their age at city moving to be their age at disease, then there is little effect of selection on age.	Weak	Weak	Yes	No	Moderate	Yes	Can't tell	Moderate	Individual	Individual	Yes	Weak	Higher seroprevalence among people who moved to the city when they were older (16-20 years old) than among those who moved when they were younger, when comparing among all those who had migrated to the city ~30 years ago. Not enough information with which to find population counts or calculate test statistics.
217	Edia-Asuke AU, Inabo HI, Mukaratirwa S, Umoh VJ, Whong CM, Asuke S, et al. Seroprevalence of human cysticercosis and its associated risk factors among humans in areas of Kaduna metropolis, Nigeria. J Infect Dev Ctries. 2015;9(8):799-805. Epub 2015/09/01. doi: 10.3855/jidc.5415. PubMed PMID: 26322870	English	Antibody-ELISA (Diagnostic Automation Inc., Calabasas, USA)	Cross-sectional	300 people randomly-selected among those who eat pork, are in close contact with people who eat pork, or eat pigs.	Urban	Nigeria	Sub-Saharan Africa	Lower middle income	Yes	Not likely	Can't tell/ Implied 100%	Human age	No	Human cysticercosis	Indirect possible	No	Participants are more likely than the general population to have cysticercosis, but it is likely that the eligibility requirements had no effect on age distribution	Weak	Moderate	Yes	Yes	Strong	No	Can't tell	Weak	Individual	Individual	Yes	Weak	Significantly higher odds among those 51-70 years old, but no signficant association in the overall distribution. Results calculated from Table 3. Overall p-value from Table 4.	Overall distribution			0.235
																																11-30 years old			Reference
																																31-50 years old		0.48	0.97	1.98
																																51-70 years old		2.99	7.98	21.29
																																≥71 years old		0.13	1.11	9.78
222	Carabin H, Millogo A, Cisse A, Gabriel S, Sahlu I, Dorny P, et al. Prevalence of and Factors Associated with Human Cysticercosis in 60 Villages in Three Provinces of Burkina Faso. PLoS neglected tropical diseases. 2015;9(11):e0004248. Epub 2015/11/21. doi: 10.1371/journal.pntd.0004248. PubMed PMID: 26588468; PubMed Central PMCID: PMCPMC4654529	English	B158/B60 antigen-ELISA (Dorny et al 2004). Children <5 years old were not sampled.	Cross-sectional	3584 people (1 randomly-selected per household) (74.7% of the 4795 people who consented to any part of the study)	Rural	Burkina Faso	Sub-Saharan Africa	Low income	Yes	Somewhat likely	60-79%	Human age	No	Human cysticercosis	No	No	Participants are randomly-selected people from randomly-selected households and concessions. No selection bias.	Moderate	Moderate	Yes	No	Moderate	Yes	Can't tell	Moderate	Individual	Individual	Yes	Moderate	Significantly higher odds among older partcipants as compared to those in the younger categories. Results calculated from Table 2 (summed counts from all villages)	<18 yrs			Reference
																																18-49 yrs		1.89	3.11	5.1
																																≥50 yrs		3.44	5.56	9
266	Rebecca WP, Eugene, II, Joshua K. Seroprevalence of antibodies (IgG) to Taenia solium among pig rearers and associated risk factors in Jos metropolis, Nigeria. J Infect Dev Ctries. 2013;7(2):67-72. Epub 2013/02/19. doi: 10.3855/jidc.2309. PubMed PMID: 23416651	English	Antibody-ELISA	Cross-sectional	125 people, all pig farmers ≥15 years old. Consent propotion unknown.	Urban	Nigeria	Sub-Saharan Africa	Lower middle income	Yes	Not likely	Can't tell/ Implied 100%	Human age	Direct known	Human cysticercosis	No	Yes	Only participants at least 15 years old were eligible for the study. This paper CANNOT be used to demonstrate a difference (or lack of difference) in prevalence between very young children (the usual reference group) and other participants in the sample.	Weak	Moderate	Yes	Yes	Strong	No	Can't tell	Weak	Individual	Individual	Yes	Weak	No significant association with age. Results calculated from Table 1.	15-25 yrs			Reference
																																26-35 yrs		0.09	1.53	26.14
																																36-45 yrs		0.34	3.55	36.56
																																46-55 yrs		0.36	3.47	33
																																>55 yrs		0.44	4.59	47.84
308	O'Neal SE, Townes JM, Wilkins PP, Noh JC, Lee D, Rodriguez S, et al. Seroprevalence of antibodies against Taenia solium cysticerci among refugees resettled in United States. Emerging infectious diseases. 2012;18(3):431-8. Epub 2012/03/02. doi: 10.3201/eid1803.111367. PubMed PMID: 22377408; PubMed Central PMCID: PMCPMC3309588	English	Antibody-EITB (Tsang et al 1989)	Cross-sectional	2001 samples from recent refugees ≥15 years old randomly-selected from previously-banked samples	Refugee	USA	North America	High income	No	Not likely	Can't tell/ Implied 100%	Human age	No	Human cysticercosis	No	No	Authors were interested in the population of people resettling in the US, which is limited to those greater than 15 years old	Weak	Moderate	Yes	Yes	Strong	Yes	Can't tell	Moderate	Individual	Individual	Yes	Moderate	No significant association with age per text on page 433. Not enough information to calculate point OR estimate.
393	Salim L, Ang A, Handali S, Tsang VC. Seroepidemiologic survey of cysticercosis-taeniasis in four central highland districts of Papua, Indonesia. Am J Trop Med Hyg. 2009;80(3):384-8. Epub 2009/03/10. PubMed PMID: 19270286	English	rT24h-EITB (Tsang et al 1989, Hancock et al 2006). Children <6 years old were not sampled.	Cross-sectional	2931 people from random sampling of households. Unknown consent proportion.	Rural	Indonesia	East Asia and Pacific	Lower middle income	Yes	Somewhat likely	Can't tell/ Implied 100%	Human age	Direct known	Human cysticercosis	No	No	Restricting the study to those at least 6 years old is not a problematic source of bias	Moderate	Moderate	Yes	No	Moderate	Yes	Can't tell	Moderate	Individual	Individual	Yes	Strong	Significantly higher odds with increasing age. Results calculated from a combination of Tables 1 and 4.	≤12 yrs			Reference
																																13-18 yrs		1.0048	2.47	2.15
																																18-59 yrs		1.42	1.89	2.5
																																≥60 yrs		1.47	2.45	4.06
459	Li T, Craig PS, Ito A, Chen X, Qiu D, Qiu J, et al. Taeniasis/cysticercosis in a Tibetan population in Sichuan Province, China. Acta Trop. 2006;100(3):223-31. Epub 2006/12/15. doi: 10.1016/j.actatropica.2006.11.003. PubMed PMID: 17166477	English	Antibody-ELISA with positives screened by recombinant Antibody-ELISA	Cross-sectional	500 people from a volunteer survey (46.0% of the 1087 people in the community)	Rural	China	East Asia and Pacific	Upper middle income	No	Very likely	<60%	Human age	No	Human cysticercosis	No	No	No evidence of selection bias in this study	Weak	Moderate	Yes	No	Moderate	No	Can't tell	Weak	Individual	Individual	Yes	Weak	Significant increase in odds with increase in age. Results from Table 2. Per figure 1, actual prevalence is bimodal with first peak at 11-20 yrs and second peak starting at 41-50 yrs.	Continuous (yrs)	0.002	1.019	1.054	1.09
479	Huisa BN, Menacho LA, Rodriguez S, Bustos JA, Gilman RH, Tsang VC, et al. Taeniasis and cysticercosis in housemaids working in affluent neighborhoods in Lima, Peru. Am J Trop Med Hyg. 2005;73(3):496-500. Epub 2005/09/21. PubMed PMID: 16172470	English	Antibody-EITB (Tsang et al 1989)	Cross-sectional	1178 female housemaid volunteers from adult schools and one free clinic. Unknown consent proportion.	Urban	Peru	Latin America and Caribbean	Upper middle income	No	Not likely	Can't tell/ Implied 100%	Human age	No	Human cysticercosis	No	No	No evident selection bias given the target population of housemaids	Weak	Moderate	Yes	Yes	Strong	Yes	Can't tell	Moderate	Individual	Individual	Yes	Moderate	No significant association with age per text on page 197. Not enough information to calculate point OR estimate.
487	DeGiorgio C, Pietsch-Escueta S, Tsang V, Corral-Leyva G, Ng L, Medina MT, et al. Sero-prevalence of Taenia solium cysticercosis and Taenia solium taeniasis in California, USA. Acta Neurol Scand. 2005;111(2):84-8. Epub 2005/01/13. doi: 10.1111/j.1600-0404.2005.00373.x. PubMed PMID: 1564406	English	Antibody-EITB (Wilkins et al 1999 with paper method by Jafri et al 1998)	Cross-sectional	449 people from a complete canvas of a residental community and migrant camp. This is 64.1% of the 701 people living in both locations.	Rural and migrant	USA	North America	High income	Yes	Not likely	60-79%	Human age	No	Human cysticercosis	No	No	No evident selection bias given the target population of people in farmworker communities	Weak	Moderate	Yes	Yes	Strong	Yes	Can't tell	Moderate	Individual	Individual	Yes	Moderate	Significantly higher prevalence among adults (all 8 participants positive for cysticercosis were adults). P-value from page 86. Cannot calculate an OR estimate with 0 cases in the reference group.		<0.05
519	Noormahomed EV, Pividal JG, Azzouz S, Mascaro C, Delgado-Rodriguez M, Osuna A. Seroprevalence of anti-cysticercus antibodies among the children living in the urban environs of Maputo, Mozambique. Ann Trop Med Parasitol. 2003;97(1):31-5. Epub 2003/03/29. doi: 10.1179/000349803125002742. PubMed PMID: 12662420	English	Antibody-ELISA (Larralde et al 1986), with slight modifications	Cross-sectional	269 children from a health care clinic (most presented for routine vaccinations). Selection mthod and consent proportion unknown.	Urban	Mozambique	Sub-Saharan Africa	Low income	Yes	Not likely	Can't tell/ Implied 100%	Human age	No	Human cysticercosis	No	No	People presented for routine vaccination. No evidence of selection bias given the target population (children less than 16 years old)	Weak	Moderate	Yes	Yes	Strong	No	Can't tell	Weak	Individual	Individual	Yes	Weak	Significantly higher odds in older age groups. Results calculated from Table on page 34.	<2 yrs			Reference
																																2-3 yrs		1.08	3.12	9.02
																																4-5 yrs		0.98	2.99	9.1
																																6-16 yrs		1.7	4.83	13.7
579	Cao WC, van der Ploeg CP, Gao CL, Xu JF, Cao XC, Cui ZH, et al. Seroprevalence and risk factors of human cysticercosis in a community of Shandong, China. Southeast Asian J Trop Med Public Health. 1996;27(2):279-85. Epub 1996/06/01. PubMed PMID: 9279990	English	Antibody-IFA (Wen et al 1990) with confirmation by Antibody-ELISA (Baily et al 1988)	Cross-sectional	2898 people (volunteers). This is 40.5% of the 7161 people living in the community.	Urban	China	East Asia and Pacific	Upper middle income	Yes	Very likely	<60%	Human age	Yes	Human cysticercosis	No	No	Children under 6 years old were underrepresented, but other age groups were well-distributed. Human cysticercosis is latent	Weak	Moderate	Yes	No	Moderate	No	Can't tell	Weak	Individual	Individual	Yes	Weak	No significant association with age. Results from Table 1. P-value for trend from text on page 280. (Calculated results match exactly)	Overall test for trend	0.06
																																<5 years			Reference
																																6-9 yrs		0.56	2.11	7.93
																																10-19 yrs		0.27	1.08	4.38
																																20-29 yrs		0.48	1.68	5.92
																																30-39 yrs		0.58	1.94	6.54
																																40-49 yrs		0.44	1.58	5.6
																																50-59 yrs		0.57	2.08	7.69
																																≥60 yrs		0.94	3.35	11.95
581	Carrique-Mas J, Iihoshi N, Widdowson MA, Roca Y, Morales G, Quiroga J, et al. An epidemiological study of Taenia solium cysticercosis in a rural population in the Bolivian Chaco. Acta Trop. 2001;80(3):229-35. Epub 2001/11/09. PubMed PMID: 11700180	English	Antibody-ELISA (Larralde et al 1986)	Cross-sectional	447 people selected by stratified random sampling of households. Consent proportion unknown.	Rural	Bolivia	Latin America and Caribbean	Lower middle income	No	Very likely	Can't tell/ Implied 100%	Human age	No	Human cysticercosis	No	No	No evidence of association between selection and exposure or outcome	Moderate	Moderate	Yes	No	Moderate	No	Can't tell	Weak	Individual	Individual	Yes	Moderate	Significantly higher odds among those 51-60 yrs old as compared to those <11 yrs old. Results from Table 2. P-value (chi-square test for trend) from text on page 232.	<11 yrs	<0.0004		Reference
																																11-20 yrs		0.73	1.46	2.92
																																21-30 yrs		0.48	1.18	2.88
																																31-40 yrs		0.96	2.1	4.6
																																41-50 yrs		0.55	1.52	4.08
																																51-60 yrs		1.61	4.25	11.29
																																≥61 yrs		0.76	2.33	6.95
594	Diaz Camacho SP, Candil Ruiz A, Suate Peraza V, Zazueta Ramos ML, Felix Medina M, Lozano R, et al. Epidemiologic study and control of Taenia solium infections with praziquantel in a rural village of Mexico. Am J Trop Med Hyg. 1991;45(4):522-31. Epub 1991/10/01. PubMed PMID: 1951862	English	Antibody-ELISA (Larralde et al 1986) tested in duplicate	Cross-sectional	335 volunteers (55.9% of the 559 people in the village). Results are from the baseline survey.	Rural	Mexico	Latin America and Caribbean	Upper middle income	Yes (follow line scatterplot in Figure 2a)	Very likely	<60%	Human age	No	Human cysticercosis	No	No	No apparent differences between consenting and nonconsenting groups	Weak	Moderate	Yes	No	Moderate	No	Yes	Weak	Individual	Individual	Yes	Weak	Significantly higher odds among those 30-39 yrs old than among those in any other age group. Results calculated from Table 4.	30-39 yrs (vs. all others)		1.64	3.64	8.09
632	Goodman KA, Ballagh SA, Carpio A. Case-control study of seropositivity for cysticercosis in Cuenca, Ecuador. Am J Trop Med Hyg. 1999;60(1):70-4. Epub 1999/02/13. PubMed PMID: 9988326	English	Antibody-EITB (Schantz et al 1994) >=6 years	Descriptive	224 family members of hospital patients diagnosed with neurocysticercosis (cases) or with headache but with normal CT (controls). Unknown consent proportion.	Urban	Ecuador	Latin America and Caribbean	Upper middle income	No	Somewhat likely	Can't tell/ Implied 100%	Human age	No	Human cysticercosis	No	No	No evidence of selection bias in the case and control groups	Moderate	Weak	Yes	Yes	Strong	Yes	Yes	Strong	Individual	Individual	Yes	Moderate	Per text on page 72, age had a bimodal distribution with seropositivity, while the population as a whole (combined cases and controls) had an age distribution similar to that of the general population. Not enough information with which to calculate individual counts or a test statistic.
679	Rodriguez-Canul R, Fraser A, Allan JC, Dominguez-Alpizar JL, Argaez-Rodriguez F, Craig PS. Epidemiological study of Taenia solium taeniasis/cysticercosis in a rural village in Yucatan state, Mexico. Ann Trop Med Parasitol. 1999;93(1):57-67. Epub 1999/09/24. PubMed PMID: 10492672	English	Antibody-EITB (Rodriguez-Canul et al 1997, 1998)	Cross-sectional	134 volunteers, as calculated from category sample sizes in Table 2. This is 13.0% of the 1027 people living in the village.	Rural	Mexico	Latin America and Caribbean	Upper middle income	Yes	Very likely	<60%	Human age	No	Human cysticercosis	No	No	No evidence of association between selection and exposure, and human cysticercosis is latent	Weak	Moderate	Yes	No	Moderate	Yes	Can't tell	Moderate	Individual	Individual	Yes	Moderate	No significant association with age. Results calculated from Table 2. The lowest age group did not have any cases, so results calculated as peak (48-63 yrs) vs. all others.	48-63 yrs		0.37	2.32	14.56
683	Sanchez AL, Gomez O, Allebeck P, Cosenza H, Ljungstrom L. Epidemiological study of Taenia solium infections in a rural village in Honduras. Ann Trop Med Parasitol. 1997;91(2):163-71. Epub 1997/03/01. PubMed PMID: 9307658	English	Modified antibody-ELISA (Larralde et al 1986)	Cross-sectional	526 people from randomly-selected households. Baseline survey only. Sample is 93.4% of the 562 people in the randomly-selected households. Children <1 year old were not sampled.	Rural	Honduras	Latin America and Caribbean	Lower middle income	No	Somewhat likely	80-100%	Human age	No	Human cysticercosis	No	No	Houses were randomly selected and it seems like most to all in selected households participated	Moderate	Moderate	Yes	No	Moderate	No	Can't tell	Weak	Individual	Individual	Yes	Moderate	No significant association with age per text on page 166. Not enough information to calculate point OR estimate.
696	Schantz PM, Sarti E, Plancarte A, Wilson M, Criales JL, Roberts J, et al. Community-based epidemiological investigations of cysticercosis due to Taenia solium: comparison of serological screening tests and clinical findings in two populations in Mexico. Clinical infectious diseases : an official publication of the Infectious Diseases Society of America. 1994;18(6):879-85. Epub 1994/06/01. PubMed …	English	Antibody-EITB (Tsang et al 1989)	Cross-sectional	2524 people from cluster sampling of households (98.7% of the 2557 people in both communities)	Rural	Mexico	Latin America and Caribbean	Upper middle income	No	Very likely	80-100%	Human age	No	Human cysticercosis	No	No	No evidence of association between selection and exposure or outcome	Strong	Moderate	Yes	No	Moderate	Yes	Can't tell	Moderate	Individual	Individual	Yes	Strong	Seropositivity increased significantly with age in one village when tested with antibody-EITB, but was not significantly associated with age when tested with antibody-ELISA (text on page 881). Not enough information to calcuate a point estimate.
696	Schantz PM, Sarti E, Plancarte A, Wilson M, Criales JL, Roberts J, et al. Community-based epidemiological investigations of cysticercosis due to Taenia solium: comparison of serological screening tests and clinical findings in two populations in Mexico. Clinical infectious diseases : an official publication of the Infectious Diseases Society of America. 1994;18(6):879-85. Epub 1994/06/01. PubMed …	English	Antibody-ELISA (Espinoza et al 1986)	Cross-sectional	2524 people from cluster sampling of households (98.7% of the 2557 people in both communities)	Rural	Mexico	Latin America and Caribbean	Upper middle income	No	Very likely	80-100%	Human age	No	Human cysticercosis	No	No	No evidence of association between selection and exposure or outcome	Strong	Moderate	Yes	No	Moderate	No	Can't tell	Weak	Individual	Individual	Yes	Moderate	Seropositivity increased significantly with age in one village when tested with antibody-ELISA, but was not significantly associated with age when tested with antibody-EITB (text on page 881). Not enough information to calcuate a point estimate.
874	Sahu PS, Lim YAL, Ngui R, Mahmud R. Serological evidence of exposure and possible Taenia solium larval infection in Orang Asli communities of Peninsular Malaysia. Trop Biomed. 2016;33(1):170-9. PubMed PMID: WOS:000379017800020	English	Antibody-ELISA (Novatec Diagnostics, Germany)	Cross-sectional	522 randomly-selected people. 73.6% are <13 years old. Unknown consent proportion.	Rural	Malaysia	East Asia and Pacific	Upper middle income	Yes	Not likely	Can't tell/ Implied 100%	Human age	No	Human cysticercosis	No	No	No selection bias since selection was random	Weak	Moderate	Yes	No	Moderate	No	Can't tell	Weak	Individual	Individual	Yes	Weak	No significant association with age. Results calculated from Table 3.	≥19 yrs	0.418	0.6	1.72	2.09
881	Shukla N, Husain N, Venkatesh V, Masood J, Husain M. Seroprevalence of cysticercosis in North Indian population. Asian Pac J Trop Med. 2010;3(8):589-93. PubMed PMID: WOS:000282994900001	English	In-house experimental antibody-ELISA (Husain et al 2001). ELISA measured IgG and IgM, and positive in either counted as a positive case.	Cross-sectional	2500 people (1250 each in rural and urban groups) selected by stratified random sampling. Unknown consent proportion.	Rural and urban	India	South Asia	Lower middle income	No	Very likely	Can't tell/ Implied 100%	Human age	No	Human cysticercosis	No	No	No selection bias since stratified random sampling	Moderate	Moderate	Yes	No	Moderate	No	Yes	Weak	Individual	Individual	Yes	Moderate	No significant association with age. P-values from Table 1. Not enough information with which to calculate point estimates.	>18 years old (urban)	0.7
																																>18 years old (rural)	0.17
896	Villalobos-Perozo R, Cheng R, Diaz O, Estevez J, Beauchamp S, Cava J, et al. Seroprevalence and risk factors of cysticercosis in pig farm workers and artisan/traditional pig breeders in the municipality of Mara, state of Zulia, Venezuela. Kasmera. 2007;35(1):26-37. PubMed PMID: WOS:000254719900004	Spanish	Antibody-ELISA (Ferrer et al)	Cross-sectional	18 people working on pig farms and 41 raising pigs traditionally with their family members. Sampling strategy not described. Refusals not mentioned.	Rural and urban	Venezuela	Latin America and Caribbean	Upper middle income		Not likely	Can't tell/ Implied 100%	Human age	No	Human cysticercosis	No	No	Goal was to recruit all farmworkers and their families from the selected farms	Weak	Moderate	Yes	Yes	Strong	No	No	Weak	Individual	Individual	Yes	Weak	Authors report significant correlation between age group and infection, but this is not the correct measure to use. Plus error in Tables	0-10			No cases
																																11-20			No cases
																																21-30			Reference
																																31-40	0.59	0.08	2	131
																																>40	0.08	0.56	6.75	344
1010	Brutto OHd, Santibanez R, Idrovo L, Rodriguez S, Diaz-Calderon E, Navas C, et al. Epilepsy and neurocysticercosis in Atahualpa: a door-to-door survey in rural coastal Ecuador. Epilepsia. 2005;46(4):583-7. doi: 10.1111/j.0013-9580.2005.36504.x. PubMed PMID: CABI:20053066741	English	Antibody-EITB (Tsang et al 1989)	Cross-sectional	22 people with epilepsy and 1664 people without epilepsy sampled during village census. This is 66.2% of the 2548 people in the community.	Rural	Ecuador	Latin America and Caribbean	Upper middle income	No	Very likely	60-79%	Human age	Yes	Human cysticercossi	No	No	Nonconsenting population was slightly younger, but no known association between selection and outcome	Moderate	Moderate	Yes	No	Moderate	Yes	Can't tell	Moderate	Individual	Individual	Yes	Strong	Significantly higher odds with increasing age. Results from Table 2 (multivariate regression among the general population). Not enough inforamtion with which to calculate a univariate measure of association.	Continuous (yrs)	0	1.02	1.032	1.04
1031	Chamouillet H, Bouteille B, Isautier H, Begue A, Lecadieu M. Seroprevalence of human cysticercosis, taeniasis, and pig cysticercosis on Reunion Island in 1992. Seroprevalence de la cysticercose, teniasis et ladrerie porcine, a la Reunion en 1992. Medecine Tropicale. 1997;57(1):41-6.	French	Antibody-ELISA	Cross-sectional	Population sampled through clustered sampling using electoral lists. Level 1: commune; level 2: systematic with electoral list (1/250). Hence, only those who can vote. 1010 / 1139 (88.7%) eligible sampled	Rural	Réunion	Sub-Saharan Africa	(France) High income	Yes	Not likely	80-100%	Human age	No	Human cysticercosis	No	No	Almost all eligible people agreed to participate	Weak	Moderate	Yes	Yes	Strong	No	Can't tell	Weak	Individual	Individual	Yes	Weak	No significant association with age. Results calculated from Table 3.	20-29 yrs			Reference
																																30-39 yrs		0.18	0.79	3.58
																																40-49 yrs		0.04	0.35	3.2
																																50-59 yrs		0.14	0.81	447
																																≥60 yrs		0.42	1.7	6.92
1712	Dermauw V, Carabinc C, Rasmané G et al. 2018. Factors associated with the 18 months cumulative incidence of active infetion with Taenia solium cysticercosis: a cohort study among residents of 60 villages of Burkina Faso. American Journal of Tropical Medicine and Hygiene - Accepted, but not yet published.	English	B158/B60 antigen-ELISA	Cohort	2055 people identified by stratified random sampling of concessions (1 per household). Unknown consent proportion. >=5 years	Rural	Burkina Faso	Sub-Saharan Africa	Low income	Yes	Somewhat likely	Can't tell/ Implied 100%	Human age	No	Human cysticercosis (seroconversion)	No	No	Randomly-selected participants from randomly-selected households	Moderate	Moderate	Yes	No	Moderate	Yes	Can't tell	Moderate	Individual	Individual	Yes	Strong	No significant association with seroconversion and age. Results calculated from Table 4.	6-17 yrs			Reference
																																18-30 yrs		0.81	1.66	3.4
																																31-40 yrs		0.45	1.03	2.33
																																>40 yrs		0.99	1.8	3.29
Z4	Angheben et al 2018. Seroprevalence of Taenia solium antibodies in a cohorot of Bolivian immigrants in Italy. Acta Tropica 185: 107-109	English	Ab-EITB (Tsang et al 1989)	Cross-sectional	495 people from Bolivia currently living in or around Nagrar, Italy. Serum was collected from June to November 2012 from volunteers in a screenng survey for Chagas disease.	Rural	Italy	Europe	High income	Yes	Very likely	Can't tell/Implied 100%	Human age	No	Human cysticercosis	No	No	Age distribution looks reasonable, so likely no selection bias with exposure. Human cysticercosis is latent, so likely no association with selection.	Moderate	Moderate	Yes	Yes	Strong	Yes	Can't tell	Moderate	Individual	Individual	Yes	Strong	No significant association with being 18y or older	18y old or older	0.29	0.57	1.91	6.37
Z12	Morales et al 2018. Persistent Taenia solium cysticercosis in the state of Morelos, Mexico: Human and Porcine seroprevalence. Journal of Parasitology 204(5): 465-472	English	In-house Ab-ELISA (Characteristics included in the paper)	Cross-sectional	1811 people sampled as part of a large health survey in Morelos, Mexico from October 2005 to May 2006. This overarching survey was nationwide and participants were selected to be representative of the country as a whole.	Rural	Mexico	North America	Upper middle income	Yes	Very likely	Can't tell/Implied 100%	Human age	No	Human cysticercosis	No	No	Sera came from a national healty survey, so selection is likely not biased	Strong	Moderate	Yes	Yes	Strong	No	Can't tell	Weak	Individual	Individual	Yes	Moderate	No significant association with age across all groups.	5y or younger			Reference
																																6-10 years old	0.87	0.5	1.06	2.24
																																11-20 years old	0.93	0.49	0.97	1.93
																																21-30 years old	0.47	0.29	0.71	1.78
																																31-40 years old	0.83	0.41	0.91	2.03
																																41-50 years old	0.55	0.58	1.27	2.78
																																51-60 years old	0.18	0.78	1.74	3.92
																																61+ years old	0.59	0.55	1.25	2.86
Z15	Ng-Nguyen et al 2018. The epidemiology of Taenia spp. Infection and Taenia solium cysticerci exposure in humans in the Central Highalnds of Vietnam. BMC Infectious Diseasess 18:527	English	LLGP Ab-EITB (Tsang et al 1989, Noh et al 2014)	Cross-sectional	342 people in 190 households selected at random by the village head in six villages in Dak Lak province, Central Highlands, Vietnam. Participants were sampled betwen May and October 2015. Participants were healthy, not pregnant, and >7 years old.	Rural	Vietnam	Southeast Asia	Upper middle income	No	Somewhat likely	Can't tell/Implied 100%	Human age	Mild known	Human cysticercosis	No	No	No one under 7 years old was sampled, but human cysticercosis is latent, so there should not be any selection bias overall.	Moderate	Moderate	Yes	Yes	Strong	Yes	Can't tell	Moderate	Individual	Individual	Yes	Strong	No significant association in the author's combined model between human age and cysticercosis
Z18	Openshaw et al 2018. Prevalence and risk factors for Taenia solium cysticercosis in school-aged children: a school-based study in western Sichuan province, People's Republic of China. PLoS NTD 12(5): e0006465	English	In-house Ab-ELISA (Characteristics written in Sako et al 2013, PMID: 23790268)	Cross-sectional	2887 fifth- and sixth-grade children in 27 schools in Sichuan province, China in November 2015	Rural	China	Western Pacific	Upper middle income	No	Not likely	80-100%	Human age	No	Human cysticercosis	No	No	The researchers' target population were students in a small age group, and all were selected. No bias.	Weak	Moderate	Yes	Yes	Strong	No	Yes	Weak	individual	individual	Yes	Weak	Age as a continuous variable was not associated with human cysticercosis n a single-variable model that accounted for school clustering	Age (per year?)		0.99	1.1	1.23
Z38	Mwang'onde et al 2018. The status and health burden of neurocysticercosis in Mbulu district, northern Tanzania. BMC Research Notes 11: 890	English	Ab-EITB (LD Bio)	Cross-sectional	1051 people selected randomly from 25 villages in Mbulu district, Tanzania between March 2013 and January 2014	Rural	Tanzania	Africa	Lower middle income	Yes	Very likely	Can't tell/Implied 100%	Human age	No	Human cysticercosis	No	No	Volunteers were selected randomly, so likely no selection bias	Strong	Moderate	Yes	Yes	Strong	No	Can't tell	Weak	Individual	Individual	Yes	Moderate	There was no significant differences between the age groups as a whole, but the 80-89 year old age group was the least infected among all those with cases.	Age groups as a whole	0.229
																																0-4 years old			No cases
																																5-14 years old			Reference
																																15-29 years old	0.52	0.65	1.24	2.34
																																30-44 years old	0.052	0.99	1.88	3.51
																																45-59 years old	0.01	1.18	2.3	4.47
																																60-69 years old	0.12	0.84	1.87	4.17
																																70-79 years old	0.10	0.86	2.25	5.86
																																80+ years old	0.43	0.05	0.43	3.45
Z48	de Glanville et al 2018. General contextual effects on neglected tropical disease risk in rural Kenya. PLOS Neglected Tropical Diseases 12(12): e0007016	English	HP10 Ag-ELISA	Cross-sectional	2113 people in Kenya. Households were sampled proportionate to the local cattle population.	Rural	Kenya	Africa	Upper middle income	No	Somewhat likely	Can't tell/Implied 100%	Human age	Mild known	Human cysticercosis	No	No	People less than 5 years old were not selected, but there should be no association between selection and human cysticercosis	Moderate	Moderate	Yes	Yes	Strong	Can't tell	Can't tell	Weak	Individual	Individual	Yes	Moderate	Prevalence was roughly the same between age groups (range 5.5% for 15-24 years old to 7.5% for those 40+ years old). No statistical tests performed by the investigators, and no individual data available in the paper.
Z58	Mwang'onde et al 2012. The serological survey for human cysticercosis prevalence in Mbulu District, Tanzania. Advances in Infectious Diseases 2: 62-66	English	Ab-EITB (LD Bio)	Cross-sectional	544 randomly-selected community members from Mbulu district, Tanzania	Rural	Tanzania	Africa	Lower middle income	No	Very likely	Can't tell/Implied 100%	Human age	No	Human cysticercosis	No	No	Volunteers were selected randomly	Strong	Moderate	Yes	Yes	Strong	No	Can't tell	Weak	Individual	Individual	Yes	Moderate	Those ages 16-45 years old were significantly more likely to be infected than those in any other age group, according to the text.
Human age -> occupation
#	Paper citation	Language	Test used	Study/data design	Population	Setting	Country	WHO region	World Income level	Countable results?	EPHPP Q1 (representitive)	EPHPP Q2 (targeted)	Exposure	Biased selection w/exposure?	Outcome	Biased selection w/outcome?	Possible problematic selection bias?	Describe effects (do they cancel? Opposite directions? If describe sampling but not prortion relative to sample -assess with exposure. If truly not enough information/very poor, weak = possible problematic bias	EPHPP A (population)	EPHPP B (study design)	EPHPP E1.1 (E validity)	EPHPP E2.1 (E reliability)	EPHPP E.1 (E data collection)	EPHPP E1.2 (O validity)	EPHPP E2.2 (O reliability)	EPHPP E.2 (O data collection)	EPHPP H (exposure unit)	EPHPP H (analysis unit)	EPHPP H (unit match)	Evidence quality	Paper results	Risk group	p-value	Lower bound	OR point estimate*	Upper bound
42	Ajala, M.K., Adesehinwa, A.O.K., Mohammed, A.K., 2007. Characteristics of smallholder pig production in southern Kaduna area of Kaduna state, Nigeria. Am. Eur. J. Agric. Environ. Sci. 2, 182–188.	English	Survey	Descriptive	300 people (1 each from randomly-selected households in randomly-selected villages in local government areas)	Rural	Nigeria	Sub-Saharan Africa	Lower middle income	No	Not likely	Can't tell/ Implied 100%	Human age	No	Occupation	Direct possible	no	Participants were selected because they raised pigs, so they were selected because of the outcome. However, there is no indication of selection pressure on age outside of its relationship with profession	Weak	Weak	Yes	No	Moderate	Yes	Yes	Strong	Individual	Individual	Yes	Weak	More farmers in younger categories answered the survey than in older categories (per Table 1), but there is not enough information with which to calculate a statistical measure.
Human age -> pig herd size
#	Paper citation	Language	Test used	Study/data design	Population	Setting	Country	WHO region	World Income level	Countable results?	EPHPP Q1 (representitive)	EPHPP Q2 (targeted)	Exposure	Biased selection w/exposure?	Outcome	Biased selection w/outcome?	Possible problematic selection bias?	Describe effects (do they cancel? Opposite directions? If describe sampling but not prortion relative to sample -assess with exposure. If truly not enough information/very poor, weak = possible problematic bias	EPHPP A (population)	EPHPP B (study design)	EPHPP E1.1 (E validity)	EPHPP E2.1 (E reliability)	EPHPP E.1 (E data collection)	EPHPP E1.2 (O validity)	EPHPP E2.2 (O reliability)	EPHPP E.2 (O data collection)	EPHPP H (exposure unit)	EPHPP H (analysis unit)	EPHPP H (unit match)	Evidence quality	Paper results	Risk group	p-value	Lower bound	OR point estimate*	Upper bound
42	Ajala, M.K., Adesehinwa, A.O.K., Mohammed, A.K., 2007. Characteristics of smallholder pig production in southern Kaduna area of Kaduna state, Nigeria. Am. Eur. J. Agric. Environ. Sci. 2, 182–188.	English	Survey	Cross-sectional	300 people (1 each from randomly-selected households in randomly-selected villages in local government areas)	Rural	Nigeria	Sub-Saharan Africa	Lower middle income	No	Very likely	Can't tell/ Implied 100%	Human age	No	Pig herd size	No	No	No evidence of an association between selection and age (beyond the requirement that the person be raising pigs) or between selection and pig herd size.	Moderate	Moderate	Yes	No	Moderate	Yes	Yes	Strong	Individual	Individual	Yes	Strong	Older survey respondents had signifcantly smaller herds than younger respondents, per text on page 185, but there is no statistical information presented. Mean herd size ranged from 3.02 for 21-30 year olds (youngest group) to 2.52 for those >60 yrs old (oldest group).
Human age -> self-deworming
#	Paper citation	Language	Test used	Study/data design	Population	Setting	Country	WHO region	World Income level	Countable results?	EPHPP Q1 (representitive)	EPHPP Q2 (targeted)	Exposure	Biased selection w/exposure?	Outcome	Biased selection w/outcome?	Possible problematic selection bias?	Describe effects (do they cancel? Opposite directions? If describe sampling but not prortion relative to sample -assess with exposure. If truly not enough information/very poor, weak = possible problematic bias	EPHPP A (population)	EPHPP B (study design)	EPHPP E1.1 (E validity)	EPHPP E2.1 (E reliability)	EPHPP E.1 (E data collection)	EPHPP E1.2 (O validity)	EPHPP E2.2 (O reliability)	EPHPP E.2 (O data collection)	EPHPP H (exposure unit)	EPHPP H (analysis unit)	EPHPP H (unit match)	Evidence quality	Paper results	Risk group	p-value	Lower bound	OR point estimate*	Upper bound
Z18	Openshaw et al 2018. Prevalence and risk factors for Taenia solium cysticercosis in school-aged children: a school-based study in western Sichuan province, People's Republic of China. PLoS NTD 12(5): e0006465	English	Ab-ELISA	Cross-sectional	2887 fifth- and sixth-grade children in 27 schools in Sichuan province, China in November 2015	Rural	China	Western Pacific	Upper middle	No	Not likely	80-100% (most students agreed)	Human age	No	self deworming	Yes - as schools were selected based on road accesibility - possible in regions not selected access to anti-helminthic drugs is reduced	No		Weak	Moderate	Yes - based on school year - should be valid	Yes	Strong	Yes	Can't tell	Moderate	Individual	Individual	Yes	Moderate	Significantly more likely that younger students had had antihelminthis in the last year. Results from a single-variable model that accounts for clustering by school. Results from Table 4.	Age (continuous)	<0.05	0.82	0.89	0.97
Human age -> taeniasis
#	Paper citation	Language	Test used	Study/data design	Population	Setting	Country	WHO region	World Income level	Countable results?	EPHPP Q1 (representitive)	EPHPP Q2 (targeted)	Exposure	Biased selection w/exposure?	Outcome	Biased selection w/outcome?	Possible problematic selection bias?	Describe effects (do they cancel? Opposite directions? If describe sampling but not prortion relative to sample -assess with exposure. If truly not enough information/very poor, weak = possible problematic bias	EPHPP A (population)	EPHPP B (study design)	EPHPP E1.1 (E validity)	EPHPP E2.1 (E reliability)	EPHPP E.1 (E data collection)	EPHPP E1.2 (O validity)	EPHPP E2.2 (O reliability)	EPHPP E.2 (O data collection)	EPHPP H (exposure unit)	EPHPP H (analysis unit)	EPHPP H (unit match)	Evidence quality	Paper results	Risk group	p-value	Lower bound	OR point estimate*	Upper bound
6	Mwape KE, Phiri IK, Praet N, et al. Taenia solium Infections in a rural area of Eastern Zambia-a community based study. PLoS Negl Trop Dis 2012; 6: e1594.	English	Coproscopic exam with formalin-ether concentration technique (Ritchie 1948) and coproantigen ELISA (modified slightly from Allan et al 1990). Positive people were treated with nicolsamide and expelled proglottids identified with PCR (Rodriguez-Hidalgo et al 2002). Both people positive on exam were positive with coproantigen.	Cross-sectional	712 volunteers from 20 villages (6.3% of the 11344 people in the clinic catchement area)	Rural	Zambia	Sub-Saharan Africa	Lower middle income	Yes	Very likely	<60%	Human age	No	Taeniasis	Direct possible	No	Authors state that the age distribution in their sample is typical for similar regions, so selection likely had no effect on age (or vice versa)	Weak	Moderate	Yes	No	Moderate	No	Can't tell	Weak	Individual	Individual	Yes	Weak	No significant association with age per text on page 5. P-value from text on page 5. Results calculated from figure 3.	Univariate logistic regression	0.311
																																0-9 years old			Reference
																																10-19 years old		0.66	1.41	3.04
																																20-29 years old		0.74	2.02	5.54
																																30-39 years old		0.18	0.8	3.67
																																40-49 years old		0.61	1.98	6.4
																																50-59 years old		0.31	1.45	6.78
																																60-69 years old		0.26	1.22	5.64
																																70-79 years old			No cases
																																80-89 years old		0.41	3.77	34.65
																																90-99 years old			No cases
20	Gomes I, Veiga M, Embirucu EK, Rabelo R, Mota B, Meza-Lucas A, et al. Taeniasis and cysticercosis prevalence in a small village from Northeastern Brazil. Arq Neuropsiquiatr. 2002;60(2-A):219-23. PubMed PMID: 12068348.	English	Coproantigen ELISA (Aranda-Alvarez et al 1995)	Cross-sectional	576 people selected by random sampling of households (64% of the ~900 people [180 families] originally selected for this study)	Rural	Brazil	Latin America and Caribbean	Upper middle income	Yes	Very likely	60-79%	Human age	No	Taeniasis	No	No	Families were recruited by random selection, and recruitment rate was likely high (implied 175/180 consented). Likely no relationship between selection and exposure or outcome	Moderate	Moderate	Yes	No	Moderate	No	Can't tell	Weak	Individual	Individual	Yes	Moderate	No significant association wth age. Results calculated from Table 3. P-value for overall distribution from Table 3.	Overall distribution	0.58
																																0-9 years old			Reference
																																10-29 years old		0.51	1.38	3.71
																																30-49 years old		0.35	1.12	3.58
																																50-69 years old		0.04	0.37	3.1
																																≥70 years old			No cases
22	Garcia HH, Gilman RH, Gonzalez AE, et al. Hyperendemic human and porcine Taenia solium infection in Peru. Am J Trop Med Hyg 2003; 68: 268-75.	English	Coproscopic exam with direct and fecal sedimentation method (Lumbreras et al 1962), coproantigen ELISA (Allan et al 1990, Allan et al 1996)	Cross-sectional	1620 volunteers (samples taken after helminth treament). Results are from coproantigen specifically. Overall population across all villages is 5658 individuals (28.6%). Coproantigen group is 62.1% of the 2607 people who provided stool samples.	Rural	Peru	Latin America and Caribbean	Upper middle income	Yes	Very likely	<60%	Human age	No	Taeniasis	Direct possible	No	Cannot see how there could be an association between age and selection in this study	Weak	Moderate	Yes	No	Moderate	No	Can't tell	Weak	Individual	Individual	Yes	Weak	Mean age did not differ significantly between copro-antigen positive and negative groups. However, those ≥11 years old had signiifcantly lower odds of a positive coproantigen test. Results calculated from text on page 271. P-values from text on page 271.	Difference in mean age for coproantigen positive and negative participants	0.12
																																≥11 years old (≤10 years old reference)	0.042	0.3	0.55	0.99
160	Madinga J, Kanobana K, Lukanu P, Abatih E, Baloji S, Linsuke S, et al. Geospatial and age-related patterns of Taenia solium taeniasis in the rural health zone of Kimpese, Democratic Republic of Congo. Acta Trop. 2017;165:100-9. Epub 2016/03/22. doi: 10.1016/j.actatropica.2016.03.013. PubMed PMID: 26996821; PubMed Central PMCID: PMCPMC5178865	English	Coproantigen ELISA (Mwape et al 2012). Children <5 years, pregnant women, people with a history of epilepsy or seizures, and people with praziquantel treatment <2 monts ago were excluded.	Cross-sectional	4599 volunteers (87.4% of the 5261 willing and eligible participants)	Rural	Democratic Republic of Congo	Sub-Saharan Africa	Low income	Yes	Somewhat likely	80-100%	Human age	Direct known	Taeniasis	No	No	Excluding children less than 5 years old is not a source of problematic bias	Moderate	Moderate	Yes	No	Moderate	No	Can't tell	Weak	Individual	Individual	Yes	Moderate	Significantly lower odds among those >23 years old. Results calculated from Table 2	5-10 years old			Reference
																																11-22 years old		0.76	0.92	1.1
																																23-40 years old		0.66	0.8	0.97
																																41-93 years old		0.51	0.62	0.76
168	Braae UC, Magnussen P, Ndawi B, Harrison W, Lekule F, Johansen MV. Effect of repeated mass drug administration with praziquantel and track and treat of taeniosis cases on the prevalence of taeniosis in Taenia solium endemic rural communities of Tanzania. Acta Trop. 2017;165:246-51. Epub 2015/11/26. doi: 10.1016/j.actatropica.2015.10.012. PubMed PMID: 26597324	English	Coproantigen ELISA (Mwape et al 2012)	Cross-sectional	3029 volunteers. Unknown consent proportion.	Rural	Tanzania	Sub-Saharan Africa	Low income	Yes	Very likely	Can't tell/ Implied 100%	Human age	Direct known	Taeniasis	No	No	The study followed a recent MDA, so treatment probably wasn't a selection pressure. Excluding children less than 5 years old is not a source of problematic bias.	Moderate	Moderate	Yes	No	Moderate	No	Can't tell	Weak	Individual	Individual	Yes	Moderate	No significant association with age. Results calculated from Table 1 (R0/Baseline survey only). As an additonal note - incidence data CANNOT be used for the paper because subsequent surveys were after mass treatment of school-age children.	Adults 16-87 years old (children 4-15 years old as reference)		0.99	1.61	2.62
228	Watts NS, Pajuelo M, Clark T, Loader MC, Verastegui MR, Sterling C, et al. Taenia solium infection in Peru: a collaboration between Peace Corps Volunteers and researchers in a community based study. PloS one. 2014;9(12):e113239. Epub 2014/12/04. doi: 10.1371/journal.pone.0113239. PubMed PMID: 25469506; PubMed Central PMCID: PMCPMC4254459	English	Coproscopic exam with spontaneous sedimentation in tube technique (Tello 1988) followed by PCR of proglottids expelled after nicolsamide treatment (Mayta et al 2000)	Cross-sectional	1346 volunteers (49.9% out of the 2694 people in communities in Piura)	Rural	Peru	Latin America and Caribbean	Upper middle income	Yes	Very likely	<60%	Human age	No	Taeniasis	No	No	Every resident was eligible, and there are no obvious skews to the data	Weak	Moderate	Yes	No	Moderate	No	Can't tell	Weak	Individual	Individual	Yes	Weak	No significant association with age. Results calculated form text on page 7 (results from Piura only). P-value from page 7 (results from Piura only).	Adults (children <18 years old as reference)	0.3	0.71	1.46	3.04
238	Mohan VR, Jayaraman T, Babu P, Dorny P, Vercruysse J, Rajshekhar V. Prevalence and risk factors for Taenia solium taeniasis in Kaniyambadi block, Tamil Nadu, South India. Indian journal of public health. 2014;58(3):202-3. Epub 2014/08/15. doi: 10.4103/0019-557x.138638. PubMed PMID: 25116828	English	Coproantigen ELISA (Allan et al 1996)	Cross-sectional	1025 people selected by cluster sampling of households. Unknown consent proportion. Children <2 years old and adults >60 years old were excluded.	Peri-urban	India	South Asia	Lower middle income	Yes	Somewhat likely	Can't tell/ Implied 100%	Human age	No	Taeniasis	No	No	Sampling system is barely described, but clustered random sampling seems unlikely to cause bias	Moderate	Moderate	Yes	Yes	Strong	No	Can't tell	Weak	Individual	Individual	Yes	Moderate	No significant association with age. Results calculated from Table 1.	>15 years old (≤15 years old as reference)		0.51	1.27	3.15
310	O'Neal SE, Moyano LM, Ayvar V, Gonzalvez G, Diaz A, Rodriguez S, et al. Geographic correlation between tapeworm carriers and heavily infected cysticercotic pigs. PLoS neglected tropical diseases. 2012;6(12):e1953. Epub 2013/01/04. doi: 10.1371/journal.pntd.0001953. PubMed PMID: 23285305; PubMed Central PMCID: PMCPMC3527375	English	rES33 antibody-EITB (Levine et al 2007). Children <2 years old were excluded.	Cross-sectional	385 volunteers. Serum samples obtained from 83% of the 454 residents in the village (includes those <2 years old)	Rural	Peru	Latin America and Caribbean	Upper middle income	No	Somewhat likely	80-100%	Human age	No	Human taeniasis (EITB)	No	No	Vast majority of humans and pigs in the village were included, so no bias	Moderate	Moderate	Yes	No	Moderate	Yes	Can't tell	Moderate	Individual	Individual	Yes	Strong	No significant association with age, per text on page 4. Not enough information with which to calculate an odds ratio.
310	O'Neal SE, Moyano LM, Ayvar V, Gonzalvez G, Diaz A, Rodriguez S, et al. Geographic correlation between tapeworm carriers and heavily infected cysticercotic pigs. PLoS neglected tropical diseases. 2012;6(12):e1953. Epub 2013/01/04. doi: 10.1371/journal.pntd.0001953. PubMed PMID: 23285305; PubMed Central PMCID: PMCPMC3527375	English	Coproantigen-ELISA (Allan et al 1996). Children <2 years old were excluded.	Cross-sectional	402 volunteers (coproantigen). Serum samples obtained from 83.0% of the 454 residents in village (includes those <2 years old).	Rural	Peru	Latin America and Caribbean	Upper middle income	No	Somewhat likely	80-100%	Human age	No	Human taeniasis (Ag)	No	No	Vast majority of humans and pigs in the village were included, so no bias	Moderate	Moderate	Yes	No	Moderate	No	Can't tell	Weak	Individual	Individual	Yes	Moderate	No significant association with coproantigen seropositivity and age per text on page 4. Not enough information with which to calculate an odds ratio.
393	Salim L, Ang A, Handali S, Tsang VC. Seroepidemiologic survey of cysticercosis-taeniasis in four central highland districts of Papua, Indonesia. Am J Trop Med Hyg. 2009;80(3):384-8. Epub 2009/03/10. PubMed PMID: 19270286	English	rES33 antibody-EITB (Levine et al 2007). Household members <6 years old were excluded.	Cross-sectional	2931 people selected by cluster random sampling of households. Unknown consent proportion.	Rural	Indonesia	East Asia and Pacific	Lower middle income	Yes	Somewhat likely	Can't tell/ Implied 100%	Human age	Direct known	Taeniasis	No	No	Restricting the study to those at least 6 years old is not a problematic source of bias	Moderate	Moderate	Yes	No	Moderate	Yes	Can't tell	Moderate	Individual	Individual	Yes	Strong	Significantly lower odds among those 18-59 years old and significantly higher odds among those ≥60 years old. Results calculated from Tables 1 and 4 (sum of all regions).	≤12 years old			Reference
																																13-18 years old		0.54	0.9	1.5
																																18-59 years old		0.72	1.02	1.46
																																≥60 years old		0.37	0.85	1.94
431	Prasad KN, Prasad A, Gupta RK, Pandey CM, Singh U. Prevalence and associated risk factors of Taenia solium taeniasis in a rural pig farming community of north India. Transactions of the Royal Society of Tropical Medicine and Hygiene. 2007;101(12):1241-7. Epub 2007/07/03. doi: 10.1016/j.trstmh.2007.04.019. PubMed PMID: 17603090	English	Stool exam for eggs (saline and iodine, no reference provided) and for proglottids that were stained and speciated by uterine branching (King 1995). Those with proglottids or parasites were followed up with copro-PCR for speciation (Yamasaki et al 2004) Analyse performed for 3 consecutive days	Cross-sectional	924 volunteers (selected by cluster/village). 83.8% of participants were female. Volunteers are 78.2% of the people 1181 people who received questionaires for the study.	Rural	India	South Asia	Lower middle income		Not likely	60-79%	Human age	No	Human taeniasis	No	No	No evidence of association between selection and exposure or outcome	Weak	Moderate	Yes	No	Moderate	No	Yes	Weak	Individual	Individual	Yes	Weak	Significantly higher odds among those ≥15 years old. Results from Table 2. (Same results)	>15 years old (≤15 years old as reference)	<0.001	1.46	2.06	2.92
479	Huisa BN, Menacho LA, Rodriguez S, Bustos JA, Gilman RH, Tsang VC, et al. Taeniasis and cysticercosis in housemaids working in affluent neighborhoods in Lima, Peru. Am J Trop Med Hyg. 2005;73(3):496-500. Epub 2005/09/21. PubMed PMID: 16172470	English	Coproscopic exam with formol-ether method (Ritchie et al 1948) and with water (Lumbreras et al 1962) Three stool samples analysed	Cross-sectional	1178 adult female housemaid volunteers from seven adult schools and one free medical clinic. Unknown consent proportion.	Urban	Peru	Latin America and Caribbean	Upper middle income	No	Not likely	Can't tell/ Implied 100%	Human age	No	Taeniasis	No	No	No evident selection bias given the target population of housemaids	Weak	Moderate	Yes	Yes	Strong	No	Yes	Weak	Individual	Individual	Yes	Weak	Tapeworm carriers were on average younger than those without detectable tapeworms, per text on page 498. P-value from text on page 498. Not enough information with which to calculate an odds ratio.	Difference in mean age for egg-positive and -negative participants	0.001
487	DeGiorgio C, Pietsch-Escueta S, Tsang V, Corral-Leyva G, Ng L, Medina MT, et al. Sero-prevalence of Taenia solium cysticercosis and Taenia solium taeniasis in California, USA. Acta Neurol Scand. 2005;111(2):84-8. Epub 2005/01/13. doi: 10.1111/j.1600-0404.2005.00373.x. PubMed PMID: 1564406	English	Antibody-EITB (Wilkins et al 1999)	Cross-sectional	449 volunteers (64.1% of the 701 people living in both study locations).	Rural and migrant	USA	North America	High income	Yes	Not likely	60-79%	Human age	No	Taeniasis	No	No	No evident selection bias given the target population of people in farmworker communities	Weak	Moderate	Yes	Yes	Strong	Yes	Can't tell	Moderate	Individual	Individual	Yes	Moderate	No tapeworm cases were found in children (prevalence 0/67) while five cases were found in adults (prevalence 5/282). Results from text on page 87. An odds ratio cannot be calculated because no cases were found among the reference group (children).
594	Diaz Camacho SP, Candil Ruiz A, Suate Peraza V, Zazueta Ramos ML, Felix Medina M, Lozano R, et al. Epidemiologic study and control of Taenia solium infections with praziquantel in a rural village of Mexico. Am J Trop Med Hyg. 1991;45(4):522-31. Epub 1991/10/01. PubMed PMID: 1951862	English	Coproscopic exam with formol-ether method (Ritchie et al 1948) and others (Faust et al 1938, Martin and Beaner 1968) followed by identification of proglottids expelled after nicolsamide treatment	Cross-sectional	302 volunteers (54% of the 559 people in the village)	Rural	Mexico	Latin America and Caribbean	Upper middle income	Yes	Very likely	<60%	Human age	No	Taeniasis	No	No	No apparent differences between consenting and nonconsenting groups	Weak	Moderate	Yes	No	Moderate	No	Yes	Weak	Individual	Individual	Yes	Weak	No significant association with age. Results calculated from Figure 2a.	0-9 years old			No cases
																																10-19 years old			Reference
																																20-29 years old			No cases
																																30-39 years old		0.25	1.84	13.59
																																≥40 years old			No cases
679	Rodriguez-Canul R, Fraser A, Allan JC, Dominguez-Alpizar JL, Argaez-Rodriguez F, Craig PS. Epidemiological study of Taenia solium taeniasis/cysticercosis in a rural village in Yucatan state, Mexico. Ann Trop Med Parasitol. 1999;93(1):57-67. Epub 1999/09/24. PubMed PMID: 10492672	English	Coproantigen ELISA (Allan et al 1993) followed by coproscopic exam of feces collected 24-72hrs after nicolsamide treatment (Allan et al 1996a)	Cross-sectional	475 volunteers (46.3% of the 1027 village residents)	Rural	Mexico	Latin America and Caribbean	Upper middle income	Yes	Very likely	<60%	Human age	No	Human taeniasis	No	No	No evidence of association between selection and exposure, and outcome was mostly latent (less than 1% knew they were passing proglottids)	Weak	Moderate	Yes	No	Moderate	No	Can't tell	Weak	Individual	Individual	Yes	Weak	No significant association with age. Results calculated from Table 2.	0-15 years old			Reference
																																16-31 years old		0.24	1.45	8.79
																																32-47 years old		0.1	0.99	9.67
																																48-63 years old		0.14	1.42	13.92
																																64-95 years old			No cases
692	Sarti-Gutierrez EJ, Schantz PM, Lara-Aguilera R, Gomez Dandoy H, Flisser A. Taenia solium taeniasis and cysticercosis in a Mexican village. Tropical medicine and parasitology : official organ of Deutsche Tropenmedizinische Gesellschaft and of Deutsche Gesellschaft fur Technische Zusammenarbeit (GTZ). 1988;39(3):194-8. PubMed PMID: 3194663	English	Coproscopic exam with direct and formol-ether sedimentation methods (Garcia and Ash 1979)	Cross-sectional	131 people (likely volunteers), per Table 1. However, text on page 196 says that 127 stool samples were obtained. Village had 135 people, so study had at least 94.1% (127/135) of all residents.	Rural	Mexico	Latin America and Caribbean	Upper middle income	Yes	Very likely	80-100%	Human age	No	Taeniasis	No	No	Nearly all people in the village participated	Strong	Moderate	Yes	No	Moderate	No	Can't tell	Weak	Individual	Individual	Yes	Moderate	No significant association with age. Results calculated from Table 2.	1-9 years old			Reference
																																10-19 years old		0.07	1.09	18.09
																																20-29 years old		0.01	1.68	28.26
																																30-39 years old			No cases
																																40-49 years old		0.4	7.4	137.89
																																50-59 years old			No cases
																																60-69 years old			No cases
																																≥70 years old			No cases
1041	Choubisa SL, Jaroli VJ, Choubisa P, Mogra N. Intestinal parasitic infection in Bhil tribe of Rajasthan, India. Journal of Parasitic Diseases. 2012;36(2):143-8.	English	Stool exam with 1% Lugol's iodine and formalin-ether concentration techniques (Paniker 2002)< 60 years	Cross-sectional	224 volunteers. Unknown total population size. Population seems to skew young.	Rural	India	South Asia	Lower middle income	Yes	Somewhat likely	Can't tell/ Implied 100%	Human age	Can't tell	Taeniasis	Can't tell	Yes	No information given on selection methods	Moderate	Moderate	Yes	No	Moderate	No	Can't tell	Weak	Individual	Individual	Yes	Moderate	No significant association with age. Results calculated from Table 2 (case counts) and Table 3 (sample counts).	0-5 years old			Reference
																																6-10 years old		0.16	1.83	21.66
																																11-15 years old		0.14	1.31	12.38
																																16-20 years old		0.04	0.69	11.59
																																>20 years old		0.14	1.31	12.38
Human age -> TSCT knowledge
#	Paper citation	Language	Test used	Study/data design	Population	Setting	Country	WHO region	World Income level	Countable results?	EPHPP Q1 (representitive)	EPHPP Q2 (targeted)	Exposure	Biased selection w/exposure?	Outcome	Biased selection w/outcome?	Possible problematic selection bias?	Describe effects (do they cancel? Opposite directions? If describe sampling but not prortion relative to sample -assess with exposure. If truly not enough information/very poor, weak = possible problematic bias	EPHPP A (population)	EPHPP B (study design)	EPHPP E1.1 (E validity)	EPHPP E2.1 (E reliability)	EPHPP E.1 (E data collection)	EPHPP E1.2 (O validity)	EPHPP E2.2 (O reliability)	EPHPP E.2 (O data collection)	EPHPP H (exposure unit)	EPHPP H (analysis unit)	EPHPP H (unit match)	Evidence quality	Paper results	Risk group	p-value	Lower bound	OR point estimate*	Upper bound
Z1	Adesokan & Adeyoye 2019. Porcine cysticercosis in slaughtered pigs and factors related to Taenia solium transmission amongst abattoir workers in Ibadan, Nigeria	English	Meat inspection (tongue was not inspected)	Cross-sectional	250 pigs randomly selected among al pigs brought to slaughter at Bodija Municipal Abattoir in Ibadan, Nigeria	Urban	Nigeria	Africa	Lower middle	Yes	Not likely	Can't tell	Human age	No	Cysticercosis knowledge	No	No		Weak	Moderate	Yes	Yes - urban region	Strong	Yes - questionnaire validated and pretested	Yes	Strong	Individual	Individual	Yes	Moderate	No significant difference in TSCT knowledge among different age groups. Results from Table 2.	Difference between age groups	0.056
																																<20 years old (Odds of GOOD knowledge)			Reference
																																20-30yo (Odds of GOOD knowledge)		0.02	0.29	3.76
																																31-40yo (Odds of GOOD knowledge)		0.13	1.29	12.4
																																>40y (Odds of GOOD knowledge)		0.04	0.38	3.67
Z83	Maridadi et al 2011. Knowledge and Practices Relating to T. solium Cysticercosis-Taeniasis among Smallholder Farms in Selected Villages in Kilolo District in Iringa Region in Southern Highlands of Tanzania. International Journal of Animal and Veterinary Advances, 3(3): 196-201	English	Interviews	Cross-sectional	80 randomly-selected households	Rural	Tanzania	Africa	Lower middle	Yes	Very likley - does not describe any exclusion criteria however very little information given on how these participants were selected	Can't tell	Human age	No	Cysticercosis knowledge	No	No		Moderate	Moderate	Yes	Yes	Strong	Yes	Yes	Strong	Individual	Individual	Yes	Strong	Older respondents were significantly more knowledgeable about the T. solium life cycle than younger respondents. Results from Table 2. No individual data available.
Human feces as manure -> human cysticercosis
#	Paper citation	Language	Test used	Study/data design	Population	Setting	Country	WHO region	World Income level	Countable results?	EPHPP Q1 (representitive)	EPHPP Q2 (targeted)	Exposure	Biased selection w/exposure?	Outcome	Biased selection w/outcome?	Possible problematic selection bias?	Describe effects (do they cancel? Opposite directions? If describe sampling but not prortion relative to sample -assess with exposure. If truly not enough information/very poor, weak = possible problematic bias	EPHPP A (population)	EPHPP B (study design)	EPHPP E1.1 (E validity)	EPHPP E2.1 (E reliability)	EPHPP E.1 (E data collection)	EPHPP E1.2 (O validity)	EPHPP E2.2 (O reliability)	EPHPP E.2 (O data collection)	EPHPP H (exposure unit)	EPHPP H (analysis unit)	EPHPP H (unit match)	Evidence quality	Paper results	Risk group	p-value	Lower bound	OR point estimate*	Upper bound
217	Edia-Asuke AU, Inabo HI, Mukaratirwa S, Umoh VJ, Whong CM, Asuke S, et al. Seroprevalence of human cysticercosis and its associated risk factors among humans in areas of Kaduna metropolis, Nigeria. J Infect Dev Ctries. 2015;9(8):799-805. Epub 2015/09/01. doi: 10.3855/jidc.5415. PubMed PMID: 26322870	English	Antibody-ELISA (Diagnostic Automation Inc., Calabasas, USA)	Cross-sectional	299 people randomly-selected among those who eat pork, are in close contact with people who eat pork, or eat pigs. Consent proportion unknown.	Urban	Nigeria	Sub-Saharan Africa	Lower middle income	No	Not likely	Can't tell/ Implied 100%	Human feces as manure	No	Human cysticercosis	No	No	People were randomly selected within the eligibility criteria, so no selection bias	Weak	Moderate	No	Yes	Weak	No	Can't tell	Weak	Household/Concession	Individual	Nc	Weak	No significant association with using human feces as manure. Not enough information with which to calculate an odds ratio estimate. P-value from Table 4.	Using human feces as manure	0.637
Z18	Openshaw et al 2018. Prevalence and risk factors for Taenia solium cysticercosis in school-aged children: a school based study in western Sichuan, People's Republic of China. PLOS Neglected Tropical Diseases 12(5): e0006465	English	In-house Ab-ELISA (Characteristics written in Sako et al 2013, PMID: 23790268)	Cross-sectional	2887 fifth- and sixth-grade children in 27 schools in Sichuan province, China in November 2015	Rural	China	Western Pacific		Yes	Not likely	80-100%	House reports using human feces as manure at home	No	Human cysticercosis	No	No	Nearly all eligible students were selected, so no selection bias	Weak	Moderate	Yes	Can't tell	Moderate	No	Yes	Weak	Household	Individual	No	Weak	No significant association with using human feces as manure	Uses human feces as manure	0.12	0.50	0.73	1.08
Z18	Openshaw et al 2018. Prevalence and risk factors for Taenia solium cysticercosis in school-aged children: a school based study in western Sichuan, People's Republic of China. PLOS Neglected Tropical Diseases 12(5): e0006465	English	In-house Ab-ELISA (Characteristics written in Sako et al 2013, PMID: 23790268)	Cross-sectional	687 fifth- and sixth-grade children in 27 schools in Sichuan province, China in November 2015. All of these children's households used human feces as manure.	Rural	China	Western Pacific		Yes	Not likely	80-100%	House reports treating human feces before using it as manure	No	Human cysticercosis	No	No	Nearly all eligible students were selected, so no selection bias	Weak	Moderate	Yes	Can't tell	Moderate	No	Yes	Weak	Household	Individual	No	Weak	No significant association with whether human feces is treated before being used as manure	Always treat human feces before using as manure			Reference
																																Sometimes treat human feces before using as manure	0.07	0.88	3.78	16.3
																																Never treat human feces before using as manure	0.13	0.71	3.22	14.6
Human gender -> current pig raising
#	Paper citation	Language	Test used	Study/data design	Population	Setting	Country	WHO region	World Income level	Countable results?	EPHPP Q1 (representitive)	EPHPP Q2 (targeted)	Exposure	Biased selection w/exposure?	Outcome	Biased selection w/outcome?	Possible problematic selection bias?	Describe effects (do they cancel? Opposite directions? If describe sampling but not prortion relative to sample -assess with exposure. If truly not enough information/very poor, weak = possible problematic bias	EPHPP A (population)	EPHPP B (study design)	EPHPP E1.1 (E validity)	EPHPP E2.1 (E reliability)	EPHPP E.1 (E data collection)	EPHPP E1.2 (O validity)	EPHPP E2.2 (O reliability)	EPHPP E.2 (O data collection)	EPHPP H (exposure unit)	EPHPP H (analysis unit)	EPHPP H (unit match)	Evidence quality	Paper results	Risk group	p-value	Lower bound	OR point estimate*	Upper bound
100	Muhanguzi, D., Lutwama, V., Mwiine, F.N., 2012. Factors that influence pig production in Central Uganda – case study of Nangabo Sub-County, Wakiso district. Vet. World 5, 346–351.	English	Semi-structured questionnaire and informal interviews	Cross-sectional	135 farmers identified by systemic sampling of households. Sampling was continued until 10% of all farming households were sampled, but no indication of how many refused consent.	Peri-urban	Uganda	Sub-Saharan Africa	Low income	Yes	Not likely	Can't tell/ Implied 100%	Human gender	No	Currently raising pigs	Direct known	Yes	All participants were farmers. The gender distribution of non-farmers is not known in this analysis, but is assumed by us to be closer to 50:50	Weak	Moderate	Yes	Yes	Strong	Yes	Yes	Strong	Individual	Individual	Yes	Moderate	Significantly more men were farmers than expected given a 50/50 distribution. Results calculated from text on page 347 using a binomial test calculator (socscistatistics.com)	Male respondent frequency higher than average	0.003
118	Pondja, A., Neves, L., Mlangwa, J., Afonso, S., Fafetine, J., Willingham III, A.L., Thamsborg, S.M., Johansen, M.V., 2010. Prevalence and risk factors of porcine cysticercosis in Angonia district, Mozambique. PLoS Negl. Trop. Dis. 4, e594.	English	Questionnaire of person who took care of pigs at the house	Cross-sectional	306 households selected by snowballing. No indication of how many refused consent.	Rural	Mozambique	Sub-Saharan Africa	Low income	Yes	Not likely	Can't tell/ Implied 100%	Human gender	No	Currently raising pigs	Direct known	No	All participants were farmers. The gender distribution of non-farmers is not known in this analysis, but is assumed by us to be closer to 50:50	Weak	Moderate	Yes	Yes	Strong	Yes	Yes	Strong	individual	Individual	Yes	Moderate	Significantly more women took care of the pigs at the house than expected given a 50/50 distribution. Results calculated from page 3 using a binomial test calculator (socscistatistics.com). **This data may not be a true representation of the gender difference because the other 33% could be a mix of male respondent pig caretakers and heads of household (unknown gender)	Female respondent frequency higher than average	1e-08
171	Thys S, Mwape KE, Lefevre P, Dorny P, Phiri AM, Marcotty T, et al. Why pigs are free-roaming: Communities' perceptions, knowledge and practices regarding pig management and taeniosis/cysticercosis in a Taenia solium endemic rural area in Eastern Zambia. Veterinary parasitology. 2016;225:33-42. Epub 2016/07/03. doi: 10.1016/j.vetpar.2016.05.029. PubMed PMID: 27369573	English	Focus group discussions	Qualitative	172 volunteers (mix of men, women, and children in separate focus groups in 7 randomly-chosen villages). No information on how many people were contacted for focus groups.	Rural	Zambia	Sub-Saharan Africa	Lower middle income	Qualitative	Very likely	Can't tell/ Implied 100%	Human gender	No	Current pig raising	No	No	No evidence of selection bias in the formation of focus groups. Groups were mixed pig farmers and non-pig farmers	Moderate	Weak	Yes	Yes	Strong	Yes	Yes	Strong	Community	Community	Yes	Moderate	Women and children tended to be more in charge of day-to-day pig raising (per text on page 35)
Z30	Kungu et al 2019. Pig farming systems and cysticercosis in Northern Uganda	English	B158/B60 Ag-ELISA (apDia)	Cross-sectional	723 pigs from 428 randomly-selected pig keeping households in Lira and Moyo districts, Uganda	Rural	Uganda	Africa	Low	No	Very likely	Can't tell/Impled 100%	Human gender	No	Current pig raising	Direct known	No	Only pig farmers were interviewed. However, the selection process should not have a separate associatioin with gender.	Moderate	Moderate	Yes	Yes	Strong	Yes	Yes	Strong	Individual	Individual	Yes	Strong	45% of respondents were men, while 55% were women. However, only one district (Moyo) had a notable difference in respondent genders
Z83	Maridadi et al 2011. Knowledge and Practices Relating to T. solium Cysticercosis-Taeniasis among Smallholder Farms in Selected Villages in Kilolo District in Iringa Region in Southern Highlands of Tanzania. International Journal of Animal and Veterinary Advances, 3(3): 196-201	English	Focus group discussions	Cross-sectional	80 randomly-selected households	Rural	Tanzania	Africa	Lower middle	Yes	Very likely	Can't tell/Impled 100%	Human gender	No	Current pig raising	No	No	Houses were selected randomly, so likely no selection bais	Moderate	Moderate	Yes	Yes	Strong	Yes	Yes	Strong	Individual	Individual	Yes	Strong	No signifcant difference in gender of heads of household when comparing pig-raisning and non-pig-raising households	Male head of household	0.64	0.48	1.26	3.33
Z86	Yulianto et al 2014. Seroprevalence and Risk Factors of Porcine Cysticercosis in Way Kanan District, Lampung Province, Indonesia	English	Interview questionnaire	Cross-sectional	42 pig farmers in Way Kanan District selected by systematic random selection	Rural	Indonesia	Southeast Asia	Upper middle	Yes	Very likely	Can't tell/Impled 100%	Human gender	Can't tell	Current pig raising	Direct known	Yes	Only pig farmers were interviewed. No information given about selection process, so selection bias may be present	Weak	modereate	Yes	yes	Strong	Yes	Yes	Strong	Individual	Individual	Yes	Moderate	95% of the surveyed pig farmers were male
Human gender -> human cysticercosis
#	Paper citation	Language	Test used	Study/data design	Population	Setting	Country	WHO region	World Income level	Countable results?	EPHPP Q1 (representitive)	EPHPP Q2 (targeted)	Exposure	Biased selection w/exposure?	Outcome	Biased selection w/outcome?	Possible problematic selection bias?	Describe effects (do they cancel? Opposite directions? If describe sampling but not prortion relative to sample -assess with exposure. If truly not enough information/very poor, weak = possible problematic bias	EPHPP A (population)	EPHPP B (study design)	EPHPP E1.1 (E validity)	EPHPP E2.1 (E reliability)	EPHPP E.1 (E data collection)	EPHPP E1.2 (O validity)	EPHPP E2.2 (O reliability)	EPHPP E.2 (O data collection)	EPHPP H (exposure unit)	EPHPP H (analysis unit)	EPHPP H (unit match)	Evidence quality	Paper results	Risk group	p-value	Lower bound	OR point estimate*	Upper bound
2	Carabin H, Millogo A, Praet N, et al. Seroprevalence to the antigens of Taenia solium cysticercosis among residents of three villages in Burkina Faso: a cross-sectional study. PLoS Negl Trop Dis 2009; 3: e555.	English	Antigen-ELISA (Brandt et al 1992, Van Kerckhoven et al 1998)	Cross-sectional	758 people. Total population was one person selected at random from each concession (Batondo and Nyonyogo) or from a random 50% of concessions (Pabré). Sample is 85.4% of the 888 people interviewed for the study.	Rural	Burkina Faso	Sub-Saharan Africa	Low income	Yes	very likely	80-100%	Human gender	No	Human cysticercosis	No	No	Households and participants were selected at random. Table 1 shows that men were slightly more willing than women to provide a blood sample, but this is a very small difference that likely isn't problematic.	Strong	Moderate	Yes	Yes	Strong	Yes	Yes	Strong	Individual	Individual	Yes	Strong	Significantly higher odds among males. Results calculated from Table 2.	Male		1.46	2.9	5.73
3	Kanobana K, Praet N, Kabwe C, et al. High prevalence of Taenia solium cysticerosis in a village community of Bas-Congo, Democratic Republic of Congo. Int J Parasitol 2011; 41: 1015-8.	English	Antigen-ELISA (Dorny et al 2004). Study targeted at people >1 year old.	Cross-sectional	943 people. This is 75.4% of the ~1250 people in the village.	Rural	Democratic Republic of Congo	Sub-Saharan Africa	Low income	Yes	Somewhat likely	60-79%	Human gender	No	Human cysticercosis	No	No	Human cysticercosis is latent. Authors state on page 1016 that men and women were equally represented in the sample	Moderate	Moderate	Yes	Yes	Strong	Yes	Can't tell	Moderate	Individual	Individual	Yes	Strong	Significantly higher among males. Results calculated from Table 1	Male		1.23	1.69	2.31
6	Mwape KE, Phiri IK, Praet N, et al. Taenia solium Infections in a rural area of Eastern Zambia-a community based study. PLoS Negl Trop Dis 2012; 6: e1594.	English	B158/B60 antigen-ELISA (Brandt et al 1992, Dorny et al 2004)	Cross-sectional	708 volunteers from 20 villages (6.2% of the 11344 people in the clinic catchement area)	Rural	Zambia	Sub-Saharan Africa	Lower middle income	No	Very likely	<60%	Human gender	Yes	Human cysticercosis	Indirect possible	Yes	60% of the sample is female, which probably is not representative of the population. Participants were tested for taeniasis and treated if positive, so people who had seen proglottids may have been more likely to participate.	Weak	Moderate	Yes	Yes	Strong	Yes	Can't tell	Moderate	Individual	Individual	Yes	Moderate	No significant difference by gender. No data available to calculate point estimate.		0.854
7	Mwape KE, Phiri IK, Praet N, et al. The incidence of human cysticercosis in a rural community of eastern Zambia. PLoS Neglected Tropical Diseases 2013; 7: e2142.	English	B158/B60 antigen-ELISA (Dorny et al 2004)	Cross-sectional	1129 volunteers in the 1st sampling round from 32 villages (unknown consent proportion)	Rural	Zambia	Sub-Saharan Africa	Lower middle income	Yes	Very likely	Can't tell/ Implied 100%	Human gender	Yes	Human cysticercosis (antigen-ELISA)	No	No	About 60% of the sample was female, which probably doesn't reflect the actual demographic distribution. However, cysticercosis is latent and shouldn't be associated with selection.	Moderate	Moderate	Yes	Yes	Strong	Yes	Can't tell	Moderate	Individual	Individual	Yes	Strong	No significant difference by gender. Odds ratios calculated from Table 1 (first sampling round only). Seroconversion odds ratio calculated from Table 2 (Period 1 only).	Male (antigen-ELISA)		0.84	1.2	1.71
7	Mwape KE, Phiri IK, Praet N, et al. The incidence of human cysticercosis in a rural community of eastern Zambia. PLoS Neglected Tropical Diseases 2013; 7: e2142.	English	B158/B60 antigen-ELISA (Dorny et al 2004)	Cohort	1129 volunteers in the 1st sampling round from 32 villages (unknown consent proportion)	Rural	Zambia	Sub-Saharan Africa	Lower middle income	Yes	Very likely	Can't tell/ Implied 100%	Human gender	Yes	Human cysticercosis (seroconversion, antigen-ELISA)	No	No	About 60% of the sample was female, which probably doesn't reflect the actual demographic distribution. However, cysticercosis is latent and shouldn't be associated with selection.	Moderate	Moderate	Yes	Yes	Strong	Yes	Can't tell	Moderate	Individual	Individual	Yes	Strong	No significant difference by gender. Seroconversion odds ratio calculated from Table 2 (Period 1 only).	Male (Seroconversion, antigen-ELISA)		0.79	1.38	2.42
7	Mwape KE, Phiri IK, Praet N, et al. The incidence of human cysticercosis in a rural community of eastern Zambia. PLoS Neglected Tropical Diseases 2013; 7: e2142.	English	Antibody-immunoblot (Immunetics)	Cross-sectional	Random selection of the 1129 volunteers in the 1st sampling round from 32 villages (unknown consent proportion)	Rural	Zambia	Sub-Saharan Africa	Lower middle income	Yes	Very likely	Can't tell/ Implied 100%	Human gender	Yes	Human cysticercosis (antibody-ELISA)	No	No	About 60% of the sample was female, which probably doesn't reflect the actual demographic distribution. However, cysticercosis is latent and shouldn't be associated with selection.	Moderate	Moderate	Yes	Yes	Strong	Yes	Can't tell	Moderate	Individual	Individual	Yes	Strong	No significant difference by gender. Odds ratios calculated from Table 1 (first sampling round only). Seroconversion odds ratio calculated from Table 2 (Period 1 only).	Male (antibody-EITB)		0.58	1.06	1.94
7	Mwape KE, Phiri IK, Praet N, et al. The incidence of human cysticercosis in a rural community of eastern Zambia. PLoS Neglected Tropical Diseases 2013; 7: e2142.	English	Antibody-immunoblot (Immunetics) (confirmation as Western Blot at https://web.archive.org/web/20090622045225/http://www.immunetics.com/diagnostic_tests.html)	Cohort	Random selection of the 1129 volunteers in the 1st sampling round from 32 villages (unknown consent proportion)	Rural	Zambia	Sub-Saharan Africa	Lower middle income	Yes	Very likely	Can't tell/ Implied 100%	Human gender	Yes	Human cysticercosis (seroconversion, antibody-ELISA)	No	No	About 60% of the sample was female, which probably doesn't reflect the actual demographic distribution. However, cysticercosis is latent and shouldn't be associated with selection.	Moderate	Moderate	Yes	Yes	Strong	Yes	Can't tell	Moderate	Individual	Individual	Yes	Strong	No significant difference by gender. Seroconversion odds ratio calculated from Table 2 (Period 1 only).	Male (Seroconversion, antibody-EITB))		0.67	1.89	5.32
12	Sarti E, Schantz PM, Plancarte A, et al. Epidemiological investigation of Taenia solium taeniasis and cysticercosis in a rural village of Michoacan state, Mexico. Trans R Soc Trop Med Hyg 1994; 88: 49-52.	English	Antibody-EITB (Tsang et al 1989). Samples were not specifically requested from children <4 years old or adults >65 years old, but some parents requested that their toddlers be tested.	Cross-sectional	1005 volunteers (32.8% of all people in the village)	Rural	Mexico	Latin America and Caribbean	Upper middle income	Yes	Somewhat likely	<60%	Human gender	Yes	Human cysticercosis	Indirect possible	Yes	Women were more likely to consent to serum than men. The investigators offered anti-taenid medication to all participants, so people who had seen proglottids in their feces may have been more likely to participate.	Weak	Moderate	Yes	Yes	Strong	Yes	Can't tell	Moderate	Individual	Individual	Yes	Moderate	No significant difference by gender. Derived from raw values	Male		0.51	0.93	1.67
13	Garcia-Noval J, Allan JC, Fletes C, et al. Epidemiology of Taenia solium taeniasis and cysticercosis in two rural Guatemalan communities. Am J Trop Med Hyg 1996; 55: 282-9.	English	Antibody-EITB (Tsang et al 1989) with select samples validated at CDC. Children <6 years old were excluded.	Cross-sectional	1542 people (65.2% of the 2365 people in the two communities)	Rural	Guatemala	Latin America and Caribbean	Upper middle income	Yes	Somewhat likely	60-79%	Human gender	No	Human cysticercosis	No	No	The gender distribution in Table 5 is similar to the gender distribution on page 284 of the whole population. Human cysticercosis is latent.	Moderate	Moderate	Yes	Yes	Strong	Yes	Yes	Strong	Individual	Individual	Yes	Strong	Significantly higher among females. Results calculated from Table 5 so that OR faces the propoer direction.	Male	<0.016	0.51	0.69	0.94
14	Sanchez AL, Lindback J, Schantz PM, et al. A population-based, case-control study of Taenia solium taeniasis and cysticercosis. Ann Trop Med Parasitol 1999; 93: 247-58.	English	Antibody-EITB (Tsang et al 1989, Wilson et al 1991). Children <2 years old were excluded.	Cross-sectional	480 people from randomly-selected households (97/101 selected households; 96.0% recruitment rate)	Rural	Honduras	Latin America and Caribbean	Lower middle income	No	Somewhat likely	80-100%	Human gender	No	Human cysticercosis	No	No	Almost all approached houses (97/101) agreed to participate	Moderate	Moderate	Yes	Yes	Strong	Yes	Can't tell	Moderate	Individual	Individual	Yes	Strong	No significant difference by gender. Cannot identify the direction of the OR from this paper.	Unknown		0.18	0.47	1.17
16	Sanchez AL, Medina MT, Ljungstrom I. Prevalence of taeniasis and cysticercosis in a population of urban residence in Honduras. Acta Trop 1998; 69: 141-9.	English	Antibody-EITB (Tsang et al 1989). Test manufactured by Immunetics (Cambridge, MA).	Cross-sectional	404 volunteers (83% male, 90% urban). Authors say that all people available were enrolled and approached for consent, but doesn't say that no one refused consent.	Urban	Honduras	Latin America and Caribbean	Lower middle income	No	Not likely	Can't tell/ Implied 100%	Human gender	Indirect known	Human cysticercosis	Indirect possible	Yes	Those employed at the base were more likely male. The authors tested for taeniasis and treated if positive, so people who had seen proglottids may have been more likely to participate.	Weak	Moderate	Yes	Yes	Strong	Yes	Can't tell	Moderate	Individual	Individual	Yes	Moderate	No significant difference by gender. No data available to calculate point estimate.
17	Garcia HH, Gilman RH, Gonzalez AE, Pacheco R, Verastegui M, Tsang VC. Human and porcine Taenia solium infection in a village in the highlands of Cusco, Peru. The Cysticercosis Working Group in Peru. Acta Trop 1999; 73: 31-6.	English	Antibody-EITB (Tsang et al 1989, Diaz et al 1992	Cross-sectional	108 volunteers (30% of the 365 people in the village)	Rural	Peru	Latin America and Caribbean	Upper middle income	Yes	Very likely	<60%	Human gender	Yes	Human cysticercosis	No	No	The sample is more female than the population, but CC status is latent and should not be associated with selection.	Weak	Moderate	Yes	Yes	Strong	Yes	Can't tell	Moderate	Individual	Individual	Yes	Moderate	No signiificant difference by gender. Derived from text on page 33	Male	0.63	0.18	0.62	2.11
20	Gomes I, Veiga M, Embirucu EK, Rabelo R, Mota B, Meza-Lucas A, et al. Taeniasis and cysticercosis prevalence in a small village from Northeastern Brazil. Arq Neuropsiquiatr. 2002;60(2-A):219-23. PubMed PMID: 12068348.	English	Antibody-EITB (Tsang et al 1989)	Cross-sectional	678 people identified by random sampling of families (75.3% of the ~900 people identified in initial sampling)	Rural	Brazil	Latin America and Caribbean	Upper middle income	Yes	Very likely	60-79%	Human gender	No	Human cysticercosis	No	No	Families were recruited by random selection, and recruitment rate was likely high (implied 175/180 consented). Likely no relationship between selection and exposure or outcome	Moderate	Moderate	Yes	Yes	Strong	Yes	Can't tell	Moderate	Individual	Individual	Yes	Strong	No significant difference by gender. Results calculated from values in Table 2	Male	0.372	0.51	1.74	6.02
22	Garcia HH, Gilman RH, Gonzalez AE, et al. Hyperendemic human and porcine Taenia solium infection in Peru. Am J Trop Med Hyg 2003; 68: 268-75.	English	Antibody-EITB (Tsang et al 1989)	Cross-sectional	2583 people (45.7% of the 5658 people in the region). Children under 5 were only samplied if their parents requested it on their own.	Rural	Peru	Latin America and Caribbean	Upper middle income	No	Somewhat likely	<60%	Human gender	Yes	Human cysticercosis	Indirect possible	Yes	Men were less likely to consent to blood sampling (page 270). The authos tested for taeniasis and treated if positive, so people who had seen proglottids may have been more likely to participate.	Weak	Moderate	Yes	Yes	Strong	Yes	Can't tell	Moderate	Individual	Individual	Yes	Moderate	No significant difference by gender, per text on page 273.. No data available to calculate point estimate.
23	Ferrer E, Cabrera Z, Rojas G, et al. Evidence for high seroprevalence of Taenia solium cysticercosis in individuals from three rural communities in Venezuela. Trans R Soc Trop Med Hyg 2003; 97: 522-6.	English	Antigen-ELISA (modified from Harrison et al 1989. Children <2 years old were not sampled.	Cross-sectional	1254 volunteers. Unknown consent proportion.	Rural	Venezuela	Latin America and Caribbean	Upper middle income	No	Somewhat likely	Can't tell/ Implied 100%	Human gender	No	Human cysticercosis (antigen-ELISA)	No	No	No evidence of human gender being associated with selection, and human cysticercosis is latent.	Moderate	Moderate	Yes	Yes	Strong	Yes	Yes	Strong	Individual	Individual	Yes	Strong	No significant difference by gender, per text on page 524. Not enough information with which to calculate point estimate.
23	Ferrer E, Cabrera Z, Rojas G, et al. Evidence for high seroprevalence of Taenia solium cysticercosis in individuals from three rural communities in Venezuela. Trans R Soc Trop Med Hyg 2003; 97: 522-6.	English	Antibody-ELISA (no reference given). Children <2 years old were not sampled.	Cross-sectional	1254 volunteers. Unknown consent proportion.	Rural	Venezuela	Latin America and Caribbean	Upper middle income	No	Somewhat likely	Can't tell/ Implied 100%	Human gender	No	Human cysticercosis (antibody-ELISA)	No	No	No evidence of human gender being associated with selection, and human cysticercosis is latent.	Moderate	Moderate	Yes	Yes	Strong	No	Yes	Weak	Individual	Individual	Yes	Moderate	No significant difference by gender, per text on page 524. Not enough information with which to calculate a point estimate.
24	Agudelo Florez P, Palacio LG. [Prevalence of Taenia solium antibodies in humans and in pigs in an endemic area of Colombia]. Rev Neurol 2003; 36: 706-9.	Spanish	Antibody-EITB (Tsang et al 1989)	Cross-sectional	661 people from two villages of the municipality of Ituango. Sampling was done on those agreeing to provide a blood sample but WHERE the sampling was done is not mentioned. A door-to-door census did take place though. However, the last row of Table 1 may indicate the % of people who participated. It is uncertain but looks like it.	Rural	Colombia	Latin America and Caribbean	Upper middle income	Yes	Very likely	60-79%	Human gender	No	Human cysticercosis	No	No	Difficult to determine from paper, but it seems there were no specific eligibility criteria, and the outcome is latent.	Moderate	Moderate	Yes	Yes	Strong	Yes	Can't tell	Moderate	Individual	Individual	Yes	Strong	No significant difference by gender. Results calculated from text on page 708.	Male		0.27	0.86	2.73
25	Moro PL, Lopera L, Bonifacio N, et al. Taenia solium infection in a rural community in the Peruvian Andes. Ann Trop Med Parasitol 2003; 97: 373-9.	English	Antibody-EITB (Tsang et al 1989). Children <4 years old were not sampled.	Cross-sectional	317 volunteers (67% of the 472 eligible villagers)	Rural	Peru	Latin America and Caribbean	Upper middle income	Yes	Somewhat likely	60-79%	Human gender	No	Human cysticercosis	No	No	Male/female ratio of sample is similar to that of population. Human cysticercosis is latent	Moderate	Moderate	Yes	Yes	Strong	Yes	Can't tell	Moderate	Individual	Individual	Yes	Strong	No significant difference by gender. Results calculated from text and Table 1 on page 376	Male	0.16	0.87	1.49	2.57
27	Montano SM, Villaran MV, Ylquimiche L, et al. Neurocysticercosis: association between seizures, serology, and brain CT in rural Peru. Neurology 2005; 65: 229-33.	English	Antibody-EITB (Tsang et al 1989, Tsang et al 1995)	Cross-sectional	825 people (91.7% of all residents)	Rural	Peru	Latin America and Caribbean	Upper middle income	Yes	Very likely	80-100%	Human gender	No	Human cysticercosis	No	No	Nearly all of the population was sampled, so major selection bias is impossible. Gender ratio of the sample is similar to that of eligible population.	Strong	Moderate	Yes	Yes	Strong	Yes	Can't tell	Moderate	Individual	Individual	Yes	Strong	No significant difference by gender. Results calculated from text on page 231.	Male		0.71	0.98	1.35
30	Lescano AG, Garcia HH, Gilman RH, et al. Taenia solium cysticercosis hotspots surrounding tapeworm carriers: clustering on human seroprevalence but not on seizures. PLoS Negl Trop Dis 2009; 3: e371.	English	Antibody-EITB (Jafri et al 1998, Peralta et al 2001, Fleury et al 2001)	Cross-sectional	803 volunteers (89.4% of the 898 residents)	Rural	Peru	Latin America and Caribbean	Upper middle income	Yes	Very likely	80-100%	Human gender	No	Human cysticercosis	No	No	Nearly everyone participated, so selection bias would be negligable	Strong	Moderate	Yes	Yes	Strong	Yes	Can't tell	Moderate	Individual	Individual	Yes	Strong	No significant difference by gender. Results calculated from Table 1.	Male		0.66	0.91	1.26
31	Praet N, Speybroeck N, Rodriguez-Hidalgo R, et al. Age-related infection and transmission patterns of human cysticercosis. Int J Parasitol 2010; 40: 85-90.	English	Antigen-ELISA (Dorny et al 2004)	Cross-sectional	794 volunteers (74.7% of the 1063 residents)	Rural	Ecuador	Latin America and Caribbean	Upper middle income	No	Very likely	60-79%	Human gender	No	Human cysticercosis (antigen-ELISA)	No	No	Gender distribution of sample is not statistically different from population, and human cysticercosis is latent	Moderate	Moderate	Yes	Yes	Strong	Yes	Can't tell	Moderate	Individual	Individual	Yes	Strong	No significant difference by gender per text on page 87. No data available to calculate point estimate.
31	Praet N, Speybroeck N, Rodriguez-Hidalgo R, et al. Age-related infection and transmission patterns of human cysticercosis. Int J Parasitol 2010; 40: 85-90.	English	Antibody-EITB (Tsang et al 1989)	Cross-sectional	807 volunteers (75.9% of the 1063 residents)	Rural	Ecuador	Latin America and Caribbean	Upper middle income	No	Very likely	60-79%	Human gender	No	Human cysticercosis (antibody-EITB)	No	No	Gender distribution of sample is not statistically different from population, and human cysticercosis is latent	Moderate	Moderate	Yes	Yes	Strong	Yes	Can't tell	Moderate	Individual	Individual	Yes	Strong	No significant difference by gender per text on page 87. No data available to calculate point estimate.
32	Coral-Almeida M, Rodriguez-Hidalgo R, Celi-Erazo M, et al. Incidence of human Taenia solium larval Infections in an Ecuadorian endemic area: implications for disease burden assessment and control. PLoS Negl Trop Dis 2014; 8: e2887.	English	Bayesian estimate of true prevalence from results of antigen-ELISA (Dorny et al 2004, Erhart et al 2002, Dorny et al 2004b) and antibody-EITB (1989). Children <1 year old were not sampled.	Cohort	744 people (first sampling round, 65.0% of the 1145 inhabitants)	Rural	Ecuador	Latin America and Caribbean	Upper middle income	Yes	Somewhat likely	60-79%	Human gender	No	Human cysticercosis	No	No	Vast majority of participants gave serum (although not all sera were analyzed) and human cysticercosis is latent	Moderate	Moderate	Yes	Yes	Strong	Yes	Can't tell	Moderate	Individual	Individual	Yes	Strong	No significant difference by gender. Results from first round of sampling. Results calculated from Table 1. No significant difference in seroconversion or seroreversion between genders per text on page 4, but not enough information with which to calculate an odds ratio.	Male (Ag-ELISA)		0.47	2.45	12.72
																																Male (Ab-EITB)		0.57	0.77	1.05
																																Seroconversion (Ag-ELISA and Ab-EITB)
																																Seroreversion (Ag-ELISA and Ab-EITB)
33	Theis JH, Goldsmith RS, Flisser A, et al. Detection by immunoblot assay of antibodies to Taenia solium cysticerci in sera from residents of rural communities and from epileptic patients in Bali, Indonesia. Southeast Asian J Trop Med Public Health 1994; 25: 464-8.	English	Antibody-EITB (Tsang et al 1989) (modified, but authors claim similar sensitivity and specificity as original)	Cross-sectional	746 people (asymptomatic only). This sample comes from 31.0% of the 2410 people randomly selected for a prior survey.	Rural	Indonesia	East Asia and Pacific	Lower middle income	Yes	Very likely	<60%	Human gender	Yes	Human cysticercosis	No	No	More women than men had serum available after the survey, so women were probably more likely to consent to blood draw. However, CC status is latent and should not be associated with selection.	Weak	Moderate	Yes	Yes	Strong	Yes	Can't tell	Moderate	Individual	Individual	Yes	Moderate	No significant difference by gender. Results calculated from asymptomatic individuals in Table 1	Male		0.58	0.9	1.4
34	Erhart A, Dorny P, Van De N, et al. Taenia solium cysticercosis in a village in northern Viet Nam: seroprevalence study using an ELISA for detecting circulating antigen. Trans R Soc Trop Med Hyg 2002; 96: 270-2.	English	Antigen-ELISA (Brandt et al 1992, Dorny et al 2000). Children <12 years old were not sampled.	Cross-sectional	210 volunteers (76.9% of those eliglble for the study)	Rural	Vietnam	East Asia and Pacific	Lower middle income	No	Not likely	60-79%	Human gender	Can't tell	Human cysticercosis	Indirect possible	Yes	The authors do not say how many men or women consented, but in all other studies, women are generally more likely to consent. The authors tested for taeniasis as part of the study, so people who had seen proglottids in the past may have been more likely to participate (although no Taenia eggs were detected in any participant's feces)	Weak	Moderate	Yes	Yes	Strong	Yes	Can't tell	Moderate	Individual	Individual	Yes	Moderate	No significant difference by gender. No data available to calculate point estimate.		0.38
40	Adjide CC, Bouteille B, Josse R, Adjide-Szmidt V, Avode DG, Dumas M. [Seroprevalence of cysticercosis in the lacustrian community of Vekky, Atlantic district (Benin)]. Bull Soc Pathol Exot 1996; 89: 24-9.	French	Antibody-ELISA (Dumas et al 1990, Gottstein et al 1986, Guerra et al 1982, Nzisariba et al 1992)	Cross-sectional	319 people selected through cluster random sampling (first HH selected randomly then every 10 until required nb achieved per village) from 11/12 city-states. Consent proportion unknown.	Rural	Benin	Sub-Saharan Africa	Low income	Yes	Not likely	Can't tell/ Implied 100%	Human gender	Yes	Human cysticercosis	No	No	Men were more likely to participate than women. However, CC status is latent and should not be associated with selection.	Weak	Moderate	Yes	Yes	Strong	No	Can't tell	Weak	Individual	Individual	Yes	Weak	No significant difference by gender. Results from text on page 26. (OR matches, but calculated CR differs slightly [0.44,6.54]	Male	0.22	0.44	1.7	6.52
78	Houinato, D., Ramanankandrasama, B., Adjide, C., Melaku, Z., Josse, R., Avode, G., Duma, M., Bouteille, B., 1998. Seroprevalence of cysticercosis in Benin. Trans. R. Soc. Trop. Med. Hyg. 92, 621–624.	English	Antibody-ELISA (Guerra et al 1982) with confirmation by antibody-EITB (Tsang et al 1989). Only those positive on the confirmatory test were considered positive.	Cross-sectional	2625 people (97.2% of the 2702 identified by random selection of households) .	Rural and urban	Benin	Sub-Saharan Africa	Low income	Yes	Very likely	80-100%	Human gender	No	Human cysticercosis	No	No	Nearly all of the eligible population was enrolled. No selection bias.	Strong	Moderate	Yes	Yes	Strong	No	Can't tell	Weak	Individual	Individual	Yes	Moderate	Significantly higher among males. Results calculated from Table 1 (EITB results).	Male		1.1	2.26	4.63
180	Moyano LM, O'Neal SE, Ayvar V, Gonzalvez G, Gamboa R, Vilchez P, et al. High Prevalence of Asymptomatic Neurocysticercosis in an Endemic Rural Community in Peru. PLoS neglected tropical diseases. 2016;10(12):e0005130. Epub 2016/12/20. doi: 10.1371/journal.pntd.0005130. PubMed PMID: 27992429; PubMed Central PMCID: PMCPMC5167259	English	Antibody-EITB (Tsang et al 1989). Children <2 years old were not sampled.	Cross-sectional	385 volunteers (84.8% of the 454 residents in the community)	Rural	Peru	Latin America and Caribbean	Upper middle income	Yes	Somewhat likely	80-100%	Human gender	No	Human cysticercosis	No	No	Almost all of the population participated. No selection bias	Moderate	Moderate	Yes	Yes	Strong	Yes	Can't tell	Moderate	Individual	Individual	Yes	Strong	No significant difference by gender. Results calculated from Table 2 (EITB results)	Male	0.38	0.8	1.21	1.82
194	Wardrop NA, Thomas LF, Atkinson PM, de Glanville WA, Cook EA, Wamae CN, et al. The Influence of Socio-economic, Behavioural and Environmental Factors on Taenia spp. Transmission in Western Kenya: Evidence from a Cross-Sectional Survey in Humans and Pigs. PLoS neglected tropical diseases. 2015;9(12):e0004223. Epub 2015/12/08. doi: 10.1371/journal.pntd.0004223. PubMed PMID: 26641459; PubMed Central…	English	HP10 antigen-ELISA (Krecek et al 2011, Sciutto et al 1998, Fleury et al 2007, Ferrer et al 2005)	Cross-sectional	2092 people (all people living within randomly-selected houses). This sample is 99% of the 2113 people in the study. Children <5 years old and pregnant women in their third trimester were excluded.	Rural	Kenya	Sub-Saharan Africa	Lower middle income	Yes	Somewhat likely	80-100%	Human gender	No	Human cysticercosis	No	No	Exclusion of pregnant women in the third trimester is not a source of problematic bias	Moderate	Moderate	Yes	Yes	Strong	Can't tell	Can't tell	Weak	Individual	Individual	Yes	Moderate	Significantly higher among females. Results calculated from Table 2.	Male		0.48	0.68	0.97
217	Edia-Asuke AU, Inabo HI, Mukaratirwa S, Umoh VJ, Whong CM, Asuke S, et al. Seroprevalence of human cysticercosis and its associated risk factors among humans in areas of Kaduna metropolis, Nigeria. J Infect Dev Ctries. 2015;9(8):799-805. Epub 2015/09/01. doi: 10.3855/jidc.5415. PubMed PMID: 26322870	English	Antibody-ELISA (Diagnostic Automation Inc., Calabasas, USA)	Cross-sectional	300 people randomly-selected among those who eat pork, are in close contact with people who eat pork, or eat pigs.	Urban	Nigeria	Sub-Saharan Africa	Lower middle income	Yes	Not likely	Can't tell/ Implied 100%	Human gender	No	Human cysticercosis	Indirect known	No	The sex ratio is relatively even (55% to 45% in a sample of 300), so there is likely no selection bias on gender.	Weak	Moderate	Yes	Yes	Strong	No	Can't tell	Weak	Individual	Individual	Yes	Weak	No significant difference by gender. OR calculated from Table 3. p-value is from Table 4 and was calculated by authors from a chi-square test.	Male	0.618	0.45	0.86	1.65
222	Carabin H, Millogo A, Cisse A, Gabriel S, Sahlu I, Dorny P, et al. Prevalence of and Factors Associated with Human Cysticercosis in 60 Villages in Three Provinces of Burkina Faso. PLoS neglected tropical diseases. 2015;9(11):e0004248. Epub 2015/11/21. doi: 10.1371/journal.pntd.0004248. PubMed PMID: 26588468; PubMed Central PMCID: PMCPMC4654529	English	B158/B60 antigen-ELISA (Dorny et al 2004). Children <5 years old were not sampled.	Cross-sectional	3595 people (1 randomly-selected per household) (75.0% of the 4795 people who consented to any part of the study)	Rural	Burkina Faso	Sub-Saharan Africa	Low income	Yes	Somewhat likely	60-79%	Human gender	No	Human cysticercosis	No	No	Participants are randomly-selected people from randomly-selected households and concessions. No selection bias.	Moderate	Moderate	Yes	Yes	Strong	Yes	Can't tell	Moderate	Individual	Individual	Yes	Strong	Significantly higher among males. Results from table 2.	Male		1.74	2.53	3.69
266	Rebecca WP, Eugene, II, Joshua K. Seroprevalence of antibodies (IgG) to Taenia solium among pig rearers and associated risk factors in Jos metropolis, Nigeria. J Infect Dev Ctries. 2013;7(2):67-72. Epub 2013/02/19. doi: 10.3855/jidc.2309. PubMed PMID: 23416651	English	Antibody-ELISA (no reference given)	Cross-sectional	125 people, all pig farmers ≥15 years old. Consent propotion unknown.	Urban	Nigeria	Sub-Saharan Africa	Lower middle income	Yes	Not likely	Can't tell/ Implied 100%	Human gender	Yes	Human cysticercosis	Indirect known	Yes	The sample is heavily skewed towards women relative to the general population. Participants all raised pigs, so they may be more likely to eat pork.	Weak	Moderate	Yes	Yes	Strong	No	Can't tell	Weak	Individual	Individual	Yes	Weak	No significant difference by gender. p-value from Table 1. OR calculated from Table 1	Male	0.4	0.15	0.59	2.28
308	O'Neal SE, Townes JM, Wilkins PP, Noh JC, Lee D, Rodriguez S, et al. Seroprevalence of antibodies against Taenia solium cysticerci among refugees resettled in United States. Emerging infectious diseases. 2012;18(3):431-8. Epub 2012/03/02. doi: 10.3201/eid1803.111367. PubMed PMID: 22377408; PubMed Central PMCID: PMCPMC3309588	English	Antibody-EITB (Tsang et al 1989)	Cross-sectional	2001 samples from recent refugees ≥15 years old randomly-selected from previously-banked samples	Refugee	USA	North America	High income	Yes	Not likely	Can't tell/ Implied 100%	Human gender	No	Human cysticercosis	No	No	Blood was collected for a different purpose, so no apparent association between selection and exposure or selection and outcome	Weak	Moderate	Yes	Yes	Strong	Yes	Can't tell	Moderate	Individual	Individual	Yes	Moderate	No significant difference by gender. Results from Table 1 (Total row). (Calculated results match. 2-decimal OR: 1.12, 95%CI [0.91, 1.39])	Male	0.27	0.9	1.1	1.4
310	O'Neal SE, Moyano LM, Ayvar V, Gonzalvez G, Diaz A, Rodriguez S, et al. Geographic correlation between tapeworm carriers and heavily infected cysticercotic pigs. PLoS neglected tropical diseases. 2012;6(12):e1953. Epub 2013/01/04. doi: 10.1371/journal.pntd.0001953. PubMed PMID: 23285305; PubMed Central PMCID: PMCPMC3527375	English	LLGP-EITB (Tsang et al 1989)	Cross-sectional	385 people recruited during a door-to-door census. 85% of village residents participated., >=2 years	Rural	Peru	Latin America and Caribbean	Upper middle income	Yes	Somewhat likely	80-100%	Human gender	No	Human cysticercosis	No	No	Vast majority of humans and pigs in the village were included, so no bias	Moderate	Moderate	Yes	Yes	Strong	Yes	Can't tell	Moderate	Individual	Individual	Yes	Strong	No significant association with gender. Results calculated from Table 3. P-value from Table 3.	Male	0.4	0.79	1.21	1.82
393	Salim L, Ang A, Handali S, Tsang VC. Seroepidemiologic survey of cysticercosis-taeniasis in four central highland districts of Papua, Indonesia. Am J Trop Med Hyg. 2009;80(3):384-8. Epub 2009/03/10. PubMed PMID: 19270286	English	rT24h-EITB (Tsang et al 1989, Hancock et al 2006). Children <6 years old were not sampled.	Cross-sectional	2931 people from random sampling of households. Unknown consent proportion.	Rural	Indonesia	East Asia and Pacific	Lower middle income	Yes	Somewhat likely	Can't tell/ Implied 100%	Human gender	No	Human cysticercosis	No	No	Kampong and households were selected randomly, and all people in households were chosen. No evidence of selection bias	Moderate	Moderate	Yes	Yes	Strong	Yes	Can't tell	Moderate	Individual	Individual	Yes	Strong	Significantly higher odds among males. Results calculated from Tables 1 and 3.	Male		1.27	1.56	1.9
408	Vora SH, Motghare DD, Ferreira AM, Kulkarni MS, Vaz FS. Prevalence of human cysticercosis and taeniasis in rural Goa, India. J Commun Dis. 2008;40(2):147-50. Epub 2009/03/24. PubMed PMID: 19301700	English	Antibody-ELISA (Melotec, Spain)	Cross-sectional	450 people selected by stratified random sampling. Unknown consent proportion.	Rural	India	South Asia	Lower middle income	No	Very likely	Can't tell/ Implied 100%	Human gender	No	Human cysticercosis	No	No	Very little information is present. However, everyone was selected through stratified random sampling, and there is no evidence that one group was particularly likely to refuse consent.	Moderate	Moderate	Yes	Yes	Strong	No	Can't tell	Weak	Individual	Individual	Yes	Moderate	No significant difference by gender. No data available to calculate point estimate.
413	Prabhakaran V, Raghava MV, Rajshekhar V, Muliyil J, Oommen A. Seroprevalence of Taenia solium antibodies in Vellore district, south India. Transactions of the Royal Society of Tropical Medicine and Hygiene. 2008;102(3):246-50. Epub 2007/12/07. doi: 10.1016/j.trstmh.2007.10.010. PubMed PMID: 18061224	English	Antibody-EITB (Prabhakran et al 2004, Tsang et al 1989). Children <2 years old were not sampled.	Cross-sectional	1063 people from a randomly-started systematic search of households in randomly-selected villages. This is 66.4% of the 1600 people originally selected for the study.	Rural and urban	India	South Asia	Lower middle income	Yes	Somewhat likely	60-79%	Human gender	No	Human cysticercosis	No	No	No evidence of association between selection and exposure or outcome	Moderate	Moderate	Yes	Yes	Strong	Yes	Can't tell	Moderate	Individual	Individual	Yes	Strong	Significantly higher among females. Results calculated from Figure 1	Male		0.48	0.68	0.94
459	Li T, Craig PS, Ito A, Chen X, Qiu D, Qiu J, et al. Taeniasis/cysticercosis in a Tibetan population in Sichuan Province, China. Acta Trop. 2006;100(3):223-31. Epub 2006/12/15. doi: 10.1016/j.actatropica.2006.11.003. PubMed PMID: 17166477	English	Antibody-ELISA with positives screened by recombinant antibody-ELISA	Cross-sectional	500 people from a volunteer survey (46.0% of the 1087 people in the community)	Rural	China	East Asia and Pacific	Upper middle income	Yes	Very likely	<60%	Human gender	No	Human cysticercosis	No	No	No evidence of selection bias in this study	Weak	Moderate	Yes	Yes	Strong	No	Can't tell	Weak	Individual	Individual	Yes	Weak	Significantly higher among males. Results calculated from text on page 227.	Male		1.33	3.73	10.42
525	Margono SS, Ito A, Sato MO, Okamoto M, Subahar R, Yamasaki H, et al. Taenia solium taeniasis/cysticercosis in Papua, Indonesia in 2001: detection of human worm carriers. J Helminthol. 2003;77(1):39-42. Epub 2003/02/20. doi: 10.1079/joh2002146. PubMed PMID: 12590663	English	Antibody-ELISA and antibody-EITB using purified glycoprotein (pH 9.0). Positive participants were positive on both. Children <15 years old were not sampled.	Cross-sectional	28 people. Serology sampling method not described, but stool samples were collected at random. Consent proportion unknown.	Peri-urban	Indonesia	East Asia and Pacific	Lower middle income	Yes	Not likely	Can't tell/ Implied 100%	Human gender	No	Human cysticercosis	No	No	Sampling was apparently at random, and the distribution is approximately equal	Weak	Moderate	Yes	Yes	Strong	No	Can't tell	Weak	Individual	Individual	Yes	Weak		Male		0.43	2.14	10.73
549	Silveira-Lacerda Ede P, Machado ER, Arantes SC, Costa-Cruz JM. Anti-Taenia solium metacestodes antibodies in serum from blood donors from four cities of Triangulo Mineiro area, Minas Gerais, Brazil, 1995. Rev Inst Med Trop Sao Paulo. 2002;44(4):229-31. Epub 2002/09/10. PubMed PMID: 12219116	English	Antibody-ELISA (Costa 1986). Only adults (≥18 years old) were sampled.	Cross-sectional	1113 adult blood doners (74.2% male)	Urban	Brazil	Latin America and Caribbean	Upper middle income	Yes	Not likely	Can't tell/ Implied 100%	Human gender	No	Human cysticercosis	No	No	Sampling methods seem appropriate, so the noticed gender skew may be appropriate in the target population of blood donors	Weak	Moderate	Yes	Yes	Strong	No	Can't tell	Weak	Individual	Individual	Yes	Weak	No significant difference by gender. Results calculated from Table 1.	Male		0.57	1.02	1.83
579	Cao WC, van der Ploeg CP, Gao CL, Xu JF, Cao XC, Cui ZH, et al. Seroprevalence and risk factors of human cysticercosis in a community of Shandong, China. Southeast Asian J Trop Med Public Health. 1996;27(2):279-85. Epub 1996/06/01. PubMed PMID: 9279990	English	Antibody-IFA (Wen et al 1990) with confirmation by antibody-EITB (Baily et al 1988)	Cross-sectional	2898 people (volunteers) This is 40.5% of the 7161 people living in the community.	Urban	China	East Asia and Pacific	Upper middle income	Yes	Very likely	<60%	Human gender	No	Human cysticercosis	No	No	Gender ratio was the same in the sample as in the population, and human cysticercosis is latent	Weak	Moderate	Yes	Yes	Strong	No	Can't tell	Weak	Individual	Individual	Yes	Weak	No significant difference by gender. Results calculated from Table 1.	Male		0.56	0.87	1.34
581	Carrique-Mas J, Iihoshi N, Widdowson MA, Roca Y, Morales G, Quiroga J, et al. An epidemiological study of Taenia solium cysticercosis in a rural population in the Bolivian Chaco. Acta Trop. 2001;80(3):229-35. Epub 2001/11/09. PubMed PMID: 11700180	English	Antibody-ELISA (Larralde et al 1986)	Cross-sectional	447 people selected by stratified random sampling of households. Consnet proportion unknown.	Rural	Bolivia	Latin America and Caribbean	Lower middle income	Yes	Very likely	Can't tell/ Implied 100%	Human gender	No	Human cysticercosis	No	No	No evidence of association between selection and exposure or outcome	Moderate	Moderate	Yes	Yes	Strong	No	Can't tell	Weak	Individual	Individual	Yes	Moderate	No significant difference by gender. Results calculated from text on page 231 since Table 2 uses a male reference group.	Male		0.42	0.67	1.07
632	Goodman KA, Ballagh SA, Carpio A. Case-control study of seropositivity for cysticercosis in Cuenca, Ecuador. Am J Trop Med Hyg. 1999;60(1):70-4. Epub 1999/02/13. PubMed PMID: 9988326	English	Antibody-EITB (Schantz et al 1994)	Case-control	224 family members of hospital patients diagnosed with neurocysticercosis (cases) or with headache but with normal CT (controls). Unknown consent proportion. >= 6 years old	Urban	Ecuador	Latin America and Caribbean	Upper middle income	No	Not likely	Can't tell/ Implied 100%	Human gender	No	Human cysticercosis	No	No	No evidence of selection bias in the case and control groups	Weak	Moderate	Yes	Yes	Strong	Yes	Yes	Strong	Individual	Individual	Yes	Moderate	No significant difference by gender. No data available to calculate point estimate.
679	Rodriguez-Canul R, Fraser A, Allan JC, Dominguez-Alpizar JL, Argaez-Rodriguez F, Craig PS. Epidemiological study of Taenia solium taeniasis/cysticercosis in a rural village in Yucatan state, Mexico. Ann Trop Med Parasitol. 1999;93(1):57-67. Epub 1999/09/24. PubMed PMID: 10492672	English	Antibody-EITB (Rodriguez-Canul et al 1997, 1998)	Cross-sectional	134 volunteers, as calculated from category sample sizes in Table 2. This is 13.0% of the 1027 people living in the village.	Rural	Mexico	Latin America and Caribbean	Upper middle income	Yes	Very likely	<60%	Human gender	No	Human cysticercosis	No	No	No evidence of association between selection and exposure, and human cysticercosis is latent	Weak	Moderate	Yes	Yes	Strong	Yes	Can't tell	Moderate	Individual	Individual	Yes	Moderate	No significant difference by gender. Results calculated from text on page 60 and 62	Male	0.74	0.33	1.5	6.79
696	Schantz PM, Sarti E, Plancarte A, Wilson M, Criales JL, Roberts J, et al. Community-based epidemiological investigations of cysticercosis due to Taenia solium: comparison of serological screening tests and clinical findings in two populations in Mexico. Clinical infectious diseases : an official publication of the Infectious Diseases Society of America. 1994;18(6):879-85. Epub 1994/06/01. PubMed …	English	Antibody-EITB (Tsang et al 1989)	Cross-sectional	2524 people from cluster sampling of households (98.7% of the 2557 people in both communities)	Rural	Mexico	Latin America and Caribbean	Upper middle income	Yes	Very likely	80-100%	Human gender	No	Human cysticercosis	No	No	No evidence of association between selection and exposure or outcome	Strong	Moderate	Yes	Yes	Strong	Yes	Can't tell	Moderate	Individual	Individual	Yes	Strong	No significant difference by gender. Results calculated from text on page 881 (sum counts of both villages)	Male (Ab-EITB)		0.62	0.83	1.09
696	Schantz PM, Sarti E, Plancarte A, Wilson M, Criales JL, Roberts J, et al. Community-based epidemiological investigations of cysticercosis due to Taenia solium: comparison of serological screening tests and clinical findings in two populations in Mexico. Clinical infectious diseases : an official publication of the Infectious Diseases Society of America. 1994;18(6):879-85. Epub 1994/06/01. PubMed …	English	Antibody-ELISA (Espinoza et al 1986)	Cross-sectional	2524 people from cluster sampling of households (98.7% of the 2557 people in both communities)	Rural	Mexico	Latin America and Caribbean	Upper middle income	Yes	Very likely	80-100%	Human gender	No	Human cysticercosis	No	No	No evidence of association between selection and exposure or outcome	Strong	Moderate	Yes	Yes	Strong	No	Can't tell	Weak	Individual	Individual	Yes	Moderate	No significant difference by gender. Results calculated from text on page 881 (sum counts of both villages)	Male (Ab-ELISA)		0.39	0.69	1.21
874	Sahu PS, Lim YAL, Ngui R, Mahmud R. Serological evidence of exposure and possible Taenia solium larval infection in Orang Asli communities of Peninsular Malaysia. Trop Biomed. 2016;33(1):170-9. PubMed PMID: WOS:000379017800020	English	Antibody-ELISA (NovaTec Diagnostics, Germany)	Cross-sectional	522 randomly-selected people. 73.6% are <13 years old. Unknown consent proportion.	Rural	Malaysia	East Asia and Pacific	Upper middle income	Yes	Not likely	Can't tell/ Implied 100%	Human gender	No	Human cysticercosis	No	No	No selection bias since selection was random	Weak	Moderate	Yes	Yes	Strong	No	Can't tell	Weak	Individual	Individual	Yes	Weak	No significant difference by gender. P-value is from Table 3. OR calculated from Table 3.	Male	0.396	0.26	0.67	1.7
881	Shukla N, Husain N, Venkatesh V, Masood J, Husain M. Seroprevalence of cysticercosis in North Indian population. Asian Pac J Trop Med. 2010;3(8):589-93. PubMed PMID: WOS:000282994900001	English	In-house experimental Antibody-ELISA (Husain et al 2001). ELISA measured IgG and IgM, and positive in either counted as a positive case.	Cross-sectional	2500 people (1250 each from a rural and an urban population) selected by stratified random sampling. Unknown consent proportion.	Rural and urban	India	South Asia	Lower middle income	Yes	Very likely	Can't tell/ Implied 100%	Human gender	No	Human cysticercosis	No	No	No selection bias since stratified random sampling	Moderate	Moderate	Yes	Yes	Strong	No	Yes	Weak	Individual	Individual	Yes	Moderate	No significant difference by gender. Results calculated from case counts in Table 1 and sample description text on page 591.	Male		0.46	0.72	1.12
896	Villalobos-Perozo R, Cheng R, Diaz O, Estevez J, Beauchamp S, Cava J, et al. Seroprevalence and risk factors of cysticercosis in pig farm workers and artisan/traditional pig breeders in the municipality of Mara, state of Zulia, Venezuela. Kasmera. 2007;35(1):26-37. PubMed PMID: WOS:000254719900004	Spanish	Antibody-ELISA (Ferrer et al)	Cross-sectional	18 people working on pig farms and 41 raising pigs traditionally with their family members. Sampling strategy not described. Refusals not mentioned.	Rural and urban	Venezuela	Latin America and Caribbean	Upper middle income		Not likely	Can't tell/ Implied 100%	Human gender	No	Human cysticercosis	No	No	Goal was to recruit all farmworkers and their families from the selected farms	Weak	Moderate	Yes	Yes	Strong	No	Can't tell	Weak	Individual	Individual	Yes	Weak	No significant difference by gender. Results calculated from case and population counts extracted by HC	Male		0.24	0.98	4.1
1010	Brutto OHd, Santibanez R, Idrovo L, Rodriguez S, Diaz-Calderon E, Navas C, et al. Epilepsy and neurocysticercosis in Atahualpa: a door-to-door survey in rural coastal Ecuador. Epilepsia. 2005;46(4):583-7. doi: 10.1111/j.0013-9580.2005.36504.x. PubMed PMID: CABI:20053066741	English	Antibody-EITB (Tsang et al 1989)	Cross-sectional	22 people with epilepsy and 1664 people without epilepsy sampled during village census. This is 66.2% of the 2548 people in the community.	Rural	Ecuador	Latin America and Caribbean	Upper middle income	No	Very likely	60-79%	Human gender	Yes	Human cysticercosis	No	No	Nonconsenting population was more male, but no known association between selection and outcome	Moderate	Moderate	Yes	Yes	Strong	Yes	Can't tell	Moderate	Individual	Individual	Yes	Strong	No significant difference by gender. Results from Table 2 (multivariate analysis that adjusts for pig raising, age, and epilepsy). Not enough information with which to calculate a univariate measure of association	Male	0.102	0.5	0.737	1.1
1031	Chamouillet H, Bouteille B, Isautier H, Begue A, Lecadieu M. Seroprevalence of human cysticercosis, taeniasis, and pig cysticercosis on Reunion Island in 1992. Seroprevalence de la cysticercose, teniasis et ladrerie porcine, a la Reunion en 1992. Medecine Tropicale. 1997;57(1):41-6.	French	Antibody-ELISA (Espinoza et al 1986)	Cross-sectional	Population sampled through clustered sampling using electoral lists. Level 1: commune; level 2: systematic with electoral list (1/250). Hence, only those who can vote. 1010 / 1139 (88.7%) eligible sampled	Rural	Réunion	Sub-Saharan Africa	(France) High income	Yes	Not likely	80-100%	Human gender	No	Human cysticercosis	No	No	Almost all eligible people agreed to participate	Weak	Moderate	Yes	Yes	Strong	No	Can't tell	Weak	Individual	Individual	Yes	Weak	No significant difference by gender. Results *calculated* from Table 2 and text on page 4	Male		0.48	1.4	4.05
1677	Assane YA, Trevisan C, Schutte CM et al. 2017. Neurocysticercosis in a rural population with extensive pig production in Angonia district, Tete province, Mozambique. Acta Trop; 165:155-60	English	B158/B60 Ag-ELISA (Brandt et al 1992, Dorny et al 2000, Nguekam et al 2003)	Cross-sectional	1723 people (72.5% female) identified by simple random selection of households. Unknown consent proportion.	Rural	Mozambique	Sub-Saharan Africa	Low income	No	Not likely	Can't tell/ Implied 100%	Human gender	No	Human cysticercosis	No	No	Systematic random sampling of households and participants	Weak	Moderate	Yes	Yes	Strong	Yes	Can't tell	Moderate	Individual	Individual	Yes	Moderate	Significantly higher multivariate odds among males. Results from text on page 157. Not enough information with which to calculate a univariate measure of association.	Male		1.6	2.1	2.8
1712	Dermauw V, Carabinc C, Rasmané G et al. 2018. Factors associated with the 18 months cumulative incidence of active infetion with Taenia solium cysticercosis: a cohort study among residents of 60 villages of Burkina Faso. American Journal of Tropical Medicine and Hygiene - Accepted, but not yet published.	English	B158/B60 antigen-ELISA	Cohort	2061 people identified by stratified random sampling of concessions (1 per household). Unknown consent proportion. >=5 years	Rural	Burkina Faso	Sub-Saharan Africa	Low income	Yes	Somewhat likely	Can't tell/ Implied 100%	Human gender	No	Human cysticercosis (seroconversion)	No	No	Randomly-selected participants from randomly-selected households	Moderate	Moderate	Yes	Yes	Strong	Yes	Can't tell	Moderate	Individual	Individual	Yes	Strong	No significant difference by gender. Results calculated from Table 4.	Male (seroconversion)		0.6	0.92	1.49
Z12	Morales et al 2018. Persistent Taenia solium cysticercosis in the state of Morelos, Mexico: Human and Porcine seroprevalence. Journal of Parasitology 204(5): 465-472	English	In-house Ab-ELISA (Characteristics included in the paper)	Cross-sectional	1811 people sampled as part of a large health survey in Morelos, Mexico from October 2005 to May 2006. This overarching survey was nationwide and participants were selected to be representative of the country as a whole.	Rural	Mexico	North America	Upper middle income	Yes	Very likely	Can't tell/Implied 100%	Human gender	No	Human cysticercosis	No	No	Sera came from a national health survey, so likely no bias	Strong	Moderate	Yes	Yes	Strong	No	Can't tell	Weak	Individual	Individual	Yes	Moderate	No significant association between gender and human cysticercosis	Male	0.34	0.60	0.85	1.20
Z15	Ng-Nguyen et al 2018. The epidemiology of Taenia spp. Infection and Taenia solium cysticerci exposure in humans in the Central Highalnds of Vietnam. BMC Infectious Diseasess 18:527	English	LLGP Ab-EITB (Tsang et al 1989, Noh et al 2014)	Cross-sectional	342 people in 190 households selected at random by the village head in six villages in Dak Lak province, Central Highlands, Vietnam. Participants were sampled betwen May and October 2015. Participants were healthy, not pregnant, and >7 years old.	Rural	Vietnam	Southeast Asia	Lower middle income	No	Somewhat likely	Can't tell/Implied 100%	Human gender	Mild known	human cysticercosis	No	No	Pregnant people were excluded, so there was some association between exposure and selection. Human cysticercosis is latent and should not have had an effect on selection.	Moderate	Moderate	Yes	Yes	Strong	Yes	Can't tell	Moderate	Individual	Individual	Yes	Strong	No significant association between gender and human cysticercosis in the combined model
Z18	Openshaw et al 2018. Prevalence and risk factors for Taenia solium cysticercosis in school-aged children: a school based study in western Sichuan, People's Republic of China. PLOS Neglected Tropical Diseases 12(5): e0006465	English	In-house Ab-ELISA (Characteristics written in Sako et al 2013, PMID: 23790268)	Cross-sectional	2887 fifth- and sixth-grade children in 27 schools in Sichuan province, China in November 2015	Rural	China	Western Pacific	Upper middle income	Yes	Not likely	80-100%	Human gender	No	Human cysticercosis	No	No	Nearly all of the eligible students were selected, so no problematic selection bias	Weak	Moderate	Yes	Yes	Strong	No	Yes	Weak	Individual	Individual	Yes	Weak	No signficant association between gender and human cysticercosis	Male	0.57	0.81	1.09	1.48
Z27	Li et al 2019. High prevalence of taeniasis and Taenia solium cysticercosis in children in western Sichuan, China. Acta Tropica 199: 105133	English	Ab-ELISA (Sako et al 2013)	Cross-sectional	1639 children ages 5-16 in 5 schools in Sichuan province, China from April 2016 to December 2017	Rural	China	Western Pacific	Upper middle income	Yes	Not likely	Can't tell/Implied 100%	Human gender	No	Human cysticercosis	No	No	Gender proportion in study is very even, and human cysticercosis is latent	Weak	Moderate	Yes	Yes	Strong	No	Can't tell	Weak	Individual	Individual	Yes	Weak	No signficant association between gender and human cysticercosis	Male	0.88	0.71	1.02	1.49
Z31	Sandy et al 2018. Habit of cooking pork on hot stones as main risk of cysticercosis. Universa Medicina 37(2): 88-96	English	In-house Ab-ELISA (Characteristics included in the paper)	Cross-sectional	7874 people at least 5 years old and living at pig farms from 10 districts in Papua province, Indonesia surveyed in March 2016	Rural	Indonesia	Southeast Asia	Upper middle income	Yes	Somewhat likely	Can't tell/Implied 100%	Human gender	No	Human cysticercosis	No	No	No apparent association between selection and exposure or outcome	Moderate	Moderate	Yes	Yes	Strong	Yes	Can't tell	Moderate	Individual	Individual	Yes	Strong	No significant association between gender and human cysticercosis	Male	0.94	0.78	0.99	1.26
Z48	de Glanville et al 2018. General contextual effects on neglected tropical disease risk in rural Kenya. PLOS Neglected Tropical Diseases 12(12): e0007016	English	HP10 Ag-ELISA (Harrison et al 1989)	Cross-sectional	2113 people in Kenya. Households were sampled in proportion to the cattle population	Rural	Kenya	Africa	Lower middle income	No	Somewhat likely	Can't tell/Implied 100%	Human gender	No	human cysticercosis	No	No	No association between selection and exposure or outcome	Moderate	Moderate	Yes	Yes	Strong	Can't tell	Can't tell	Weak	Individual	Individual	Yes	Moderate	There was a higher prevalence of cysticercosis among women than men (7.7% vs. 5.4%). This is likely significant given the large sample size and assuming at least a very roughly even sex distribution, but it is impossible to test this statistically with the information in this study.
Z54	Pammenter et al 1987. Serological detection of cysticercosis in two rural areas of South Africa. Transactions of the Royal Society of Tropical Medicine and Hygiene 81: 242-244	English	Ab-ELISA (Pammenter and Rossou, 1984)	Cross-sectional	581 children between 6 and 19 years old from 5 schools in the Isilimela area of the Transkei, South Africa in 1983 and 1984	Rural	South Africa	Africa	Upper middle income	Yes	Not likely	Can't tell/Implied 100%	Human gender	Possible	Human cysticercosis	No	No	The gender ratio is out-of-balance, but human cysticercosis is latent	Weak	Moderate	Yes	Yes	Strong	No	Yes	Weak	Individual	Individual	Yes	Weak	No significant association between gender and human cysticercosis	Male	0.12	0.14	0.41	1.25
Z58	Mwang'onde et al 2012. The serological survey for human cysticercosis prevalence in Mbulu District, Tanzania. Advances in Infectious Diseases 2: 62-66	English	Ab-EITB (LD Bio)	Cross-sectional	544 randomly-selected community members from Mbulu district, Tanzania	Rural	Tanzania	Africa	Lower middle income	Yes	Very likely	Can't tell/Implied 100%	Human gender	No	Human cysticercosis	No	No	Random selection of volunteers, so no selection bias	Strong	Moderate	Yes	Yes	Strong	No	Can't tell	Weak	Individual	Individual	Yes	Moderate	Significantly higher prevalence among men	Male	0.003	1.31	2.20	3.69
Human gender -> latrine use
#	Paper citation	Language	Test used	Study/data design	Population	Setting	Country	WHO region	World Income level	Countable results?	EPHPP Q1 (representitive)	EPHPP Q2 (targeted)	Exposure	Biased selection w/exposure?	Outcome	Biased selection w/outcome?	Possible problematic selection bias?	Describe effects (do they cancel? Opposite directions? If describe sampling but not prortion relative to sample -assess with exposure. If truly not enough information/very poor, weak = possible problematic bias	EPHPP A (population)	EPHPP B (study design)	EPHPP E1.1 (E validity)	EPHPP E2.1 (E reliability)	EPHPP E.1 (E data collection)	EPHPP E1.2 (O validity)	EPHPP E2.2 (O reliability)	EPHPP E.2 (O data collection)	EPHPP H (exposure unit)	EPHPP H (analysis unit)	EPHPP H (unit match)	Evidence quality	Paper results	Risk group	p-value	Lower bound	OR point estimate*	Upper bound
196	Thys S, Mwape KE, Lefevre P, Dorny P, Marcotty T, Phiri AM, et al. Why latrines are not used: communities' perceptions and practices regarding latrines in a Taenia solium endemic rural area in Eastern Zambia. PLoS neglected tropical diseases. 2015;9(3):e0003570. Epub 2015/03/05. doi: 10.1371/journal.pntd.0003570. PubMed PMID: 25739017; PubMed Central PMCID: PMCPMC4352092	English	Focus group discussions	Qualitative	172 volunteers in focus groups (separate groups for men, women, and children) from randomly-selected villages. No information on how many villagers total were approached for focus group discussions.	Rural	Zambia	Sub-Saharan Africa	Lower middle income	Qualitative	Very likely	Can't tell/ Implied 100%	Human gender	No	Latrine use	No	No	No evidence of selection bias in the formation of focus groups	Moderate	Weak	Yes	Yes	Strong	Yes	Yes	Strong	Community	Community	Yes	Moderate	Men tended not to use the latrine more than women (text on page 12), but this was at least in part because of cultural taboos (page 14).
Human gender -> pork eating location
#	Paper citation	Language	Test used	Study/data design	Population	Setting	Country	WHO region	World Income level	Countable results?	EPHPP Q1 (representitive)	EPHPP Q2 (targeted)	Exposure	Biased selection w/exposure?	Outcome	Biased selection w/outcome?	Possible problematic selection bias?	Describe effects (do they cancel? Opposite directions? If describe sampling but not prortion relative to sample -assess with exposure. If truly not enough information/very poor, weak = possible problematic bias	EPHPP A (population)	EPHPP B (study design)	EPHPP E1.1 (E validity)	EPHPP E2.1 (E reliability)	EPHPP E.1 (E data collection)	EPHPP E1.2 (O validity)	EPHPP E2.2 (O reliability)	EPHPP E.2 (O data collection)	EPHPP H (exposure unit)	EPHPP H (analysis unit)	EPHPP H (unit match)	Evidence quality	Paper results	Risk group	p-value	Lower bound	OR point estimate*	Upper bound
Z57	Mwang'onde et al 2014. The risk factors for human taeniasis in Mbulu district, Tanzania. Ondersterpoort Journal of Veterinary Research 81(1)	English	Questionnaire, observation	Case-control	80 people positive for human cysticercosis and an unknown number of cntrols recruited from Mbulu District, Tanzania from September 2011 to April 2013	Rural	Tanzania	Africa	Lower middle	No	Very likley - no exclusion criteria used - however no information on how interview participants were selected	Can't tell	gender	No	pork eating behaviour	No	No		Moderate	Moderate	Yes	Yes	Strong	Can't tell	Can't tell	Weak	Individual	Individual	Yes	Moderate	Per page 3, men are more likely to go to clubs and drink alcohol, where they also eat pork.
Human gender -> self-deworming
#	Paper citation	Language	Test used	Study/data design	Population	Setting	Country	WHO region	World Income level	Countable results?	EPHPP Q1 (representitive)	EPHPP Q2 (targeted)	Exposure	Biased selection w/exposure?	Outcome	Biased selection w/outcome?	Possible problematic selection bias?	Describe effects (do they cancel? Opposite directions? If describe sampling but not prortion relative to sample -assess with exposure. If truly not enough information/very poor, weak = possible problematic bias	EPHPP A (population)	EPHPP B (study design)	EPHPP E1.1 (E validity)	EPHPP E2.1 (E reliability)	EPHPP E.1 (E data collection)	EPHPP E1.2 (O validity)	EPHPP E2.2 (O reliability)	EPHPP E.2 (O data collection)	EPHPP H (exposure unit)	EPHPP H (analysis unit)	EPHPP H (unit match)	Evidence quality	Paper results	Risk group	p-value	Lower bound	OR point estimate*	Upper bound
Z18	Openshaw et al 2018. Prevalence and risk factors for Taenia solium cysticercosis in school-aged children: a school-based study in western Sichuan province, People's Republic of China. PLoS NTD 12(5): e0006465	English	Ab-ELISA	Cross-sectional	2887 fifth- and sixth-grade children in 27 schools in Sichuan province, China in November 2015	Rural	China	Western Pacific	Upper middle	Yes	Not likely	80-100% (most students agreed)	Human gender	No	Reported receiving deworming medication in the last year	Yes - as schools were selected based on road accesibility - possible in regions not selected access to anti-helminthic drugs is reduced	No		Weak	Moderate	Yes	Yes	Strong	Yes	Can't tell	Moderate	Individual	Individual	Yes	Moderate	No significant association betwene gender and taking antihelminthics in the last year. Results from single-variable model that accounts for clustering. Results from Table 4	Female		0.79	0.99	1.23
Human gender -> taeniasis
#	Paper citation	Language	Test used	Study/data design	Population	Setting	Country	WHO region	World Income level	Countable results?	EPHPP Q1 (representitive)	EPHPP Q2 (targeted)	Exposure	Biased selection w/exposure?	Outcome	Biased selection w/outcome?	Possible problematic selection bias?	Describe effects (do they cancel? Opposite directions? If describe sampling but not prortion relative to sample -assess with exposure. If truly not enough information/very poor, weak = possible problematic bias	EPHPP A (population)	EPHPP B (study design)	EPHPP E1.1 (E validity)	EPHPP E2.1 (E reliability)	EPHPP E.1 (E data collection)	EPHPP E1.2 (O validity)	EPHPP E2.2 (O reliability)	EPHPP E.2 (O data collection)	EPHPP H (exposure unit)	EPHPP H (analysis unit)	EPHPP H (unit match)	Evidence quality	Paper results	Risk group	p-value	Lower bound	OR point estimate*	Upper bound
6	Mwape KE, Phiri IK, Praet N, et al. Taenia solium Infections in a rural area of Eastern Zambia-a community based study. PLoS Negl Trop Dis 2012; 6: e1594.	English	Coproscopic exam with formalin-ether concentration technique (Ritchie 1948) and coproantigen ELISA (modified slightly from Allan et al 1990). Positive people were treated with nicolsamide and expelled proglottids identified with PCR (Rodriguez-Hidalgo et al 2002). Both people positive on exam were positive with coproantigen.	Cross-sectional	712 volunteers from 20 villages (6.3% of the 11344 people in the clinic catchement area)	Rural	Zambia	Sub-Saharan Africa	Lower middle income	No	Very likely	<60%	Human gender	Yes	Taeniasis	Direct possible	Yes	60% of the sample is female, which probably is not representative of the population. Participants were tested for taeniasis and treated if positive, so people who had seen proglottids may have been more likely to participate.	Weak	Moderate	Yes	Yes	Strong	No	Can't tell	Weak	Individual	Individual	Yes	Weak	No significant association with gender and taeniasis, per text on page 5. P-value from text on page 5. No individual data with which to calculate odds ratios.	N/A	0.548
13	Garcia-Noval J, Allan JC, Fletes C, et al. Epidemiology of Taenia solium taeniasis and cysticercosis in two rural Guatemalan communities. Am J Trop Med Hyg 1996; 55: 282-9.	English	Coproantigen ELISA (Allan et al 1993) and formol-ether coproscopic exam (Ritchie 1948). Positive people were treated with nicolsamide and expelled proglottids were identified by their structure (Verster 1967). Only people with speciated proglottids were considered positive.	Cross-sectional	1817 volunteers (76.8% of the population of both towns)	Rural	Guatemala	Latin America and Caribbean	Upper middle income	Yes	Very likely	60-79%	Human gender	No	Taeniasis	Direct possible	No	People with diarrhea or proglottids may have been more likely to participate in hopes of receiving treatment, but gender distribution is similar between sample and population	Moderate	Moderate	Yes	Yes	Strong	No	Can't tell	Weak	Individual	Individual	Yes	Moderate	No significant association with gender. Results calculated from text on page 284. P-value from page 284.	Male	<0.2	0.33	0.66	1.3
20	Gomes I, Veiga M, Embirucu EK, Rabelo R, Mota B, Meza-Lucas A, et al. Taeniasis and cysticercosis prevalence in a small village from Northeastern Brazil. Arq Neuropsiquiatr. 2002;60(2-A):219-23. PubMed PMID: 12068348.	English	Coproantigen ELISA (Aranda-Alvarez et al 1995)	Cross-sectional	577 people selected by random sampling of households (64% of the ~900 people [180 families] originally selected for this study)	Rural	Brazil	Latin America and Caribbean	Upper middle income	Yes	Very likely	60-79%	Human gender	No	Taeniasis	No	No	Families were recruited by random selection, and recruitment rate was likely high (implied 175/180 consented). Likely no relationship between selection and exposure or outcome	Moderate	Moderate	Yes	Yes	Strong	No	Can't tell	Weak	Individual	Individual	Yes	Moderate	No significant association with gender. Results calculated from Table 3. P-value from Table 3.	Male	0.137	0.81	1.85	4.23
160	Madinga J, Kanobana K, Lukanu P, Abatih E, Baloji S, Linsuke S, et al. Geospatial and age-related patterns of Taenia solium taeniasis in the rural health zone of Kimpese, Democratic Republic of Congo. Acta Trop. 2017;165:100-9. Epub 2016/03/22. doi: 10.1016/j.actatropica.2016.03.013. PubMed PMID: 26996821; PubMed Central PMCID: PMCPMC5178865	English	Coproantigen ELISA (Mwape et al 2012). Children <5 years, pregnant women, people with a history of epilepsy or seizures, and people with praziquantel treatment <2 monts ago were excluded.	Cross-sectional	4599 volunteers (87.4% of the 5261 willing and eligible participants)	Rural	Democratic Republic of Congo	Sub-Saharan Africa	Low income	Yes	Somewhat likely	80-100%	Human gender	Direct known	Taeniasis	No	No	Excluding pregnant women is not a source of problematic bias	Moderate	Moderate	Yes	Yes	Strong	No	Can't tell	Weak	Individual	Individual	Yes	Moderate	No significant association with gender. Results from Table 2 (univariate). (Same results. 2-decimal CI: 0.91, 1.20))	Male		0.9	1.05	1.2
228	Watts NS, Pajuelo M, Clark T, Loader MC, Verastegui MR, Sterling C, et al. Taenia solium infection in Peru: a collaboration between Peace Corps Volunteers and researchers in a community based study. PloS one. 2014;9(12):e113239. Epub 2014/12/04. doi: 10.1371/journal.pone.0113239. PubMed PMID: 25469506; PubMed Central PMCID: PMCPMC4254459	English	Coproscopic exam with spontaneous sedimentation in tube technique (Tello 1988) followed by PCR of proglottids expelled after nicolsamide treatment (Mayta et al 2000)	Cross-sectional	1333 volunteers (49.5% out of the 2694 people in communities in Piura)	Rural	Peru	Latin America and Caribbean	Upper middle income	Yes	Very likely	<60%	Human gender	No	Taeniasis	No	No	Every resident was eligible, and there are no obvious skews to the data	Weak	Moderate	Yes	Yes	Strong	No	Can't tell	Weak	Individual	Individual	Yes	Weak	No significant association with gender. Results calculated from text on page 7. P-value from text on page 7.	Male	0.98	0.51	1.01	1.99
238	Mohan VR, Jayaraman T, Babu P, Dorny P, Vercruysse J, Rajshekhar V. Prevalence and risk factors for Taenia solium taeniasis in Kaniyambadi block, Tamil Nadu, South India. Indian journal of public health. 2014;58(3):202-3. Epub 2014/08/15. doi: 10.4103/0019-557x.138638. PubMed PMID: 25116828	English	Coproantigen ELISA (Allan et al 1996)	Cross-sectional	1025 people selected by cluster sampling of households. Unknown consent proportion. Children <2 years old and adults >60 years old were excluded.	Peri-urban	India	South Asia	Lower middle income	Yes	Somewhat likely	Can't tell/ Implied 100%	Human gender	No	Taeniasis	No	No	Sampling system is barely described, but clustered random sampling seems unlikely to cause bias	Moderate	Moderate	Yes	Yes	Strong	No	Can't tell	Weak	Individual	Individual	Yes	Moderate	No significant association with gender. Results from Table 1. (Same results).	Male		0.82	1.74	3.7
310	O'Neal SE, Moyano LM, Ayvar V, Gonzalvez G, Diaz A, Rodriguez S, et al. Geographic correlation between tapeworm carriers and heavily infected cysticercotic pigs. PLoS neglected tropical diseases. 2012;6(12):e1953. Epub 2013/01/04. doi: 10.1371/journal.pntd.0001953. PubMed PMID: 23285305; PubMed Central PMCID: PMCPMC3527375	English	rES33 antibody-EITB (Levine et al 2007). Children <2 years old were excluded.	Cross-sectional	385 volunteers. Exact numbers depend on back-calculating from percentages in Table 3. Serum samples obtained from 83% of the 454 residents in the village (number includes those <2 years old)	Rural	Peru	Latin America and Caribbean	Upper middle income	Yes	Somewhat likely	80-100%	Human gender	No	Human taeniasis (EITB)	No	No	Vast majority of humans and pigs in the village were included, so no bias	Moderate	Moderate	Yes	Yes	Strong	Yes	Can't tell	Moderate	Individual	Individual	Yes	Strong	No significant association with gender. Results calculated from Table 3. P-values from Table 3.	Male (r33 antibody-EITB)	0.16	0.17	0.44	1.19
310	O'Neal SE, Moyano LM, Ayvar V, Gonzalvez G, Diaz A, Rodriguez S, et al. Geographic correlation between tapeworm carriers and heavily infected cysticercotic pigs. PLoS neglected tropical diseases. 2012;6(12):e1953. Epub 2013/01/04. doi: 10.1371/journal.pntd.0001953. PubMed PMID: 23285305; PubMed Central PMCID: PMCPMC3527375	English	Coproantigen-ELISA (Allan et al 1996). Children <2 years old were excluded.	Cross-sectional	402 volunteers. Exact numbers depend on back-calculating from percentages in Table 3. Serum samples obtained from 83% of the 454 residents in the village (number includes those <2 years old)	Rural	Peru	Latin America and Caribbean	Upper middle income	Yes	Somewhat likely	80-100%	Human gender	No	Human taeniasis (Ag)	No	No	Vast majority of humans and pigs in the village were included, so no bias	Moderate	Moderate	Yes	Yes	Strong	No	Can't tell	Weak	Individual	Individual	Yes	Moderate	No significant association with gender. Results calculated from Table 3. P-value from Table 3.	Male (coproantigen ELISA)	0.44	0.09	0.49	2.73
393	Salim L, Ang A, Handali S, Tsang VC. Seroepidemiologic survey of cysticercosis-taeniasis in four central highland districts of Papua, Indonesia. Am J Trop Med Hyg. 2009;80(3):384-8. Epub 2009/03/10. PubMed PMID: 19270286	English	rES33 antibody-EITB (Levine et al 2007). Household members <6 years old were excluded.	Cross-sectional	2931 people selected by cluster random sampling of households. Unknown consent proportion.	Rural	Indonesia	East Asia and Pacific	Lower middle income	Yes	Somewhat likely	Can't tell/ Implied 100%	Human gender	No	Taeniasis	No	No	Kampong and households were selected randomly, and all people in households were chosen. No evidence of selection bias	Moderate	Moderate	Yes	Yes	Strong	Yes	Can't tell	Moderate	Individual	Individual	Yes	Strong	No significant association with gender. Results calculated from Tables 1 and 3.	Male		0.83	1.11	1.49
408	Vora SH, Motghare DD, Ferreira AM, Kulkarni MS, Vaz FS. Prevalence of human cysticercosis and taeniasis in rural Goa, India. J Commun Dis. 2008;40(2):147-50. Epub 2009/03/24. PubMed PMID: 19301700	English	Stool examination (no reference or further details provided)	Cross-sectional	450 people selected by stratified random sampling. Unknown consent proportion.	Rural	India	South Asia	Lower middle income	No	Very likely	Can't tell/ Implied 100%	Human gender	No	Taeniasis	No	No	Very little information is present. However, everyone was selected through stratified random sampling, and there is no evidence that one group was particularly likely to refuse consent.	Moderate	Moderate	Yes	Yes	Strong	No	Can't tell	Weak	Individual	Individual	Yes	Moderate	No significant association with gender. P-value from text on page 148. Not enough information with which to calculate odds ratios.	N/A	0.052
431	Prasad KN, Prasad A, Gupta RK, Pandey CM, Singh U. Prevalence and associated risk factors of Taenia solium taeniasis in a rural pig farming community of north India. Transactions of the Royal Society of Tropical Medicine and Hygiene. 2007;101(12):1241-7. Epub 2007/07/03. doi: 10.1016/j.trstmh.2007.04.019. PubMed PMID: 17603090	English	Stool exam for eggs (saline and iodine, no reference provided) and for proglottids that were stained and speciated by uterine branching (King 1995). Those with proglottids or parasites were followed up with copro-PCR for speciation (Yamasaki et al 2004)	Cross-sectional	924 volunteers (selected by cluster/village). 83.8% of participants were female. Volunteers are 78.2% of the people 1181 people who received questionaires for the study.	Rural	India	South Asia	Lower middle income	Yes	Not likely	60-79%	Human gender	No	Human taeniasis	No	No	No evidence of association between selection and exposure or outcome	Weak	Moderate	Yes	Yes	Strong	No	Yes	Weak	Individual	Individual	Yes	Weak	No significant association with gender. Results from Table 2. P-value from Table 2. (Same results)	Male	0.538	0.8	1.11	1.55
487	DeGiorgio C, Pietsch-Escueta S, Tsang V, Corral-Leyva G, Ng L, Medina MT, et al. Sero-prevalence of Taenia solium cysticercosis and Taenia solium taeniasis in California, USA. Acta Neurol Scand. 2005;111(2):84-8. Epub 2005/01/13. doi: 10.1111/j.1600-0404.2005.00373.x. PubMed PMID: 1564406	English	Antibody-EITB (Wilkins et al 1999)	Cross-sectional	449 volunteers (64.1% of the 701 people living in both study locations).	Rural and migrant	USA	North America	High income	Yes	Not likely	60-79%	Human gender	No	Taeniasis	No	No	No evident selection bias given the target population of people in farmworker communities	Weak	Moderate	Yes	Yes	Strong	Yes	Can't tell	Moderate	Individual	Individual	Yes	Moderate	No significant association with gender. Results calculated from text on page 87 and from Table 1.	Male		0.3	2.68	24.15
525	Margono SS, Ito A, Sato MO, Okamoto M, Subahar R, Yamasaki H, et al. Taenia solium taeniasis/cysticercosis in Papua, Indonesia in 2001: detection of human worm carriers. J Helminthol. 2003;77(1):39-42. Epub 2003/02/20. doi: 10.1079/joh2002146. PubMed PMID: 12590663	English	Coproantigen ELISA and stool exam with formol-ether concentration method (both Subahar et al 2001) followed by species confirmation of expelled proglottids with mitrochondrial DNA.	Cross-sectional	48 people >15 years old selected at random. Unknown consent proportion.	Peri-urban	Indonesia	East Asia and Pacific	Lower middle income	Yes	Not likely	Can't tell/ Implied 100%	Human gender	No	Taeniasis	No	No	Sampling was apparently at random, and the distribution is approximately equal	Weak	Moderate	Yes	Yes	Strong	Yes	Can't tell	Moderate	Individual	Individual	Yes	Moderate	No significant association with gender. Results calculated from Table 1. The ten people for whom gender was not recorded were not included in these calculations.	Male		0.24	1.57	10.37
679	Rodriguez-Canul R, Fraser A, Allan JC, Dominguez-Alpizar JL, Argaez-Rodriguez F, Craig PS. Epidemiological study of Taenia solium taeniasis/cysticercosis in a rural village in Yucatan state, Mexico. Ann Trop Med Parasitol. 1999;93(1):57-67. Epub 1999/09/24. PubMed PMID: 10492672	English	Coproantigen ELISA (Allan et al 1993) followed by coproscopic exam of feces collected 24-72hrs after nicolsamide treatment (Allan et al 1996a)	Cross-sectional	475 volunteers (46.3% of the 1027 village residents)	Rural	Mexico	Latin America and Caribbean	Upper middle income	Yes	Very likely	<60%	Human gender	No	Taeniasis	No	No	No evidence of association between selection and exposure, and outcome was mostly latent (less than 1% knew they were passing proglottids)	Weak	Moderate	Yes	Yes	Strong	No	Can't tell	Weak	Individual	Individual	Yes	Weak	No significant association with gender. Results calculated from text on pages 60 and 62.	Male		0.33	1.5	6.79
1277	Obiajuru IOC, Ogbulie JN. Prevalence of intestinal helminthiasis in parts of Imo State, Nigeria. Global Journal of Pure and Applied Sciences. 2005;11(1):17-21.	English	Coproscopic exam with direct smear (saline and iodine) and concentration (formalin-ether) (Njoku et al 2000)	Cross-sectional	3087 people (likely volunteers). Unknown consent percentage.	Rural and urban	Nigeria	Sub-Saharan Africa	Lower middle income	Yes	Very likely	Can't tell/ Implied 100%	Human gender	Can't tell	Human taeniasis	Can't tell	Can't tell	No information given on selection methods	Moderate	Moderate	Yes	Yes	Strong	No	Can't tell	Weak	Individual	Individual	Yes	Moderate	No significant association with gender. Results calculated from combination of Tables 1 and 2 (all provinces combined).	Male		0.45	1.03	2.33
Z8	Fernandez et al 2019. Evaluating urban taeniasis as a threat to cysticercosis elimination in Nrothern Peru. American Journal of Tropical Medicine and Hygiene 11(1): 140-142	English	Coproantigen-ELISA (Guezela et al 2009)	Cross-sectional	1621 residents over 2 years old from randomly-selected city blocks in Zarumilla, Peru	Urban	Peru	Americas		Yes	Somewhat likely	Can't tell/Implied 100%	Human gender	Possible	Human taeniasis	No	No	Women over 12 years old were offered a pregnancy test prior to receiving nicolsamide, so this may have impacted selection. This should not have an impact on outcome, though	Moderate	Moderate	Yes	Yes	Strong	No	Can't tell	Weak	Individual	Individual	Yes	Weak	No significant association with gender	Male	0.24	0.41	3.94	38.0
Z27	Li et al 2019. High prevalence of taeniasis and Taenia solium cysticercosis in children in western Sichuan, China. Acta Tropica 199: 105133	English	PCR of expelled worm fragments	Cross-sectional	1639 children ages 5-16 in 5 schools in Sichuan province, China from April 2016 to December 2017	Rural	China	Western Pacific		Yes	Not likely	Can't tell/Implied 100%	Human gender	No	Human taeniasis	No	No	Gender ratio was very even	Weak	Moderate	Yes	yes	Strong	No	No	Weak	Individual	Individual	Yes	Weak	No significant association with gender	Male	0.19	0.82	1.52	2.84
Human gender -> TSCT knowledge
[truncated: 1,041 more rows]
